# Supplementary material for: Estimating gene-level false discovery probability improves eQTL statistical fine-mapping precision
Source: NAR Genom Bioinform. 2023 Oct 30;5(4):lqad090. doi: 10.1093/nargab/lqad090 (PMC10616627; doi:10.1093/nargab/lqad090)
Supplement: lqad090_supplemental_files [file lqad090_supplemental_files.zip]

Archive with 2 entries (2 files):
- NARGAB-2023-047_revised_supplementary.pdf
- Wang_et_al_NARgeno_supple_authors_20230324.xlsx
