# Supplementary material for: Estimating gene-level false discovery probability improves eQTL statistical fine-mapping precision
Source: NAR Genom Bioinform. 2023 Oct 30;5(4):lqad090. doi: 10.1093/nargab/lqad090 (PMC10616627; doi:10.1093/nargab/lqad090)
Supplement: lqad090_supplemental_files [file lqad090_supplemental_files.zip › Wang_et_al_NARgeno_supple_authors_20230324.xlsx]

## Sheet: Authorlist
Name	No	Initial	Affiliation	Email	ORCID
Qingbo S Wang	1	Q.S.Wang	Department of Statistical Genetics, Osaka University Graduate School of Medicine, Suita, Japan.	qingbow@sg.med.osaka-u.ac.jp	-
-	2	-	Laboratory of Statistical Immunology, Immunology Frontier Research Center (WPI-IFReC), Osaka University, Suita, Japan.	-	-
Ryuya Edahiro	1	R.Edahiro	Department of Statistical Genetics, Osaka University Graduate School of Medicine, Suita, Japan.	redahiro@sg.med.osaka-u.ac.jp	-
-	3	-	Department of Respiratory Medicine and Clinical Immunology, Osaka University Graduate School of Medicine, Suita, Japan.	-	-
Ho Namkoong	4	H.Namkoong	Department of Infectious Diseases, Keio University School of Medicine, Tokyo, Japan.	hounamugun@gmail.com	0000-0001-6181-4284
Takanori Hasegawa	5	T.Hasegawa	M&D Data Science Center, Tokyo Medical and Dental University, Tokyo, Japan.	t.hasegawa.dsc@tmd.ac.jp	-
Yuya Shirai	1	Y.Shirai	Department of Statistical Genetics, Osaka University Graduate School of Medicine, Suita, Japan.	yuya.ww@imed3.med.osaka-u.ac.jp	-
-	3	-	Department of Respiratory Medicine and Clinical Immunology, Osaka University Graduate School of Medicine, Suita, Japan.	-	-
Kyuto Sonehara	1	K.Sonehara	Department of Statistical Genetics, Osaka University Graduate School of Medicine, Suita, Japan.	qsonehara@sg.med.osaka-u.ac.jp	-
-	6	-	Integrated Frontier Research for Medical Science Division, Institute for Open and Transdisciplinary Research Initiatives, Osaka University, Suita, Japan.	-	-
Hiromu Tanaka	7	H.Tanaka	Division of Pulmonary Medicine, Department of Medicine, Keio University School of Medicine, Tokyo, Japan	htdepparis.demics@gmail.com	0000-0002-5299-3978
Ho Lee	7	H.Lee	Division of Pulmonary Medicine, Department of Medicine, Keio University School of Medicine, Tokyo, Japan	wall77sky@gmail.com	0000-0002-0426-2281
Ryunosuke Saiki	8	R.Saiki	Department of Pathology and Tumor Biology, Kyoto University, Kyoto, Japan.	saikiryunosuke@gmail.com	-
Takayoshi Hyugaji	9	T.Hyugaji	Division of Health Medical Intelligence, Human Genome Center, the Institute of Medical Science, the University of Tokyo, Tokyo, Japan.	hyugaji@ims.u-tokyo.ac.jp	-
Eigo Shimizu	9	E.Shimizu	Division of Health Medical Intelligence, Human Genome Center, the Institute of Medical Science, the University of Tokyo, Tokyo, Japan.	eigos@hgc.jp	-
Kotoe Katayama	9	K.Katayama	Division of Health Medical Intelligence, Human Genome Center, the Institute of Medical Science, the University of Tokyo, Tokyo, Japan.	k-kataya@hgc.jp	-
Masahiro Kanai	10	Masahiro.Kanai	Department of Biomedical Informatics, Harvard Medical School, Boston, MA, USA	mkanai@broadinstitute.org	-
Tatsuhiko Naito	1	Tatsuhiko.Naito	Department of Statistical Genetics, Osaka University Graduate School of Medicine, Suita, Japan.	tnaito@sg.med.osaka-u.ac.jp	0000-0002-2779-4600
Noah Sasa	1	N.Sasa	Department of Statistical Genetics, Osaka University Graduate School of Medicine, Suita, Japan.	nsasa@ent.med.osaka-u.ac.jp	-
-	11	-	Department of Otorhinolaryngology-Head and Neck Surgery, Osaka University Graduate School of Medicine, Suita, Japan.	-	-
Kenichi Yamamoto	1	K.Yamamoto	Department of Statistical Genetics, Osaka University Graduate School of Medicine, Suita, Japan.	ken.y.2015@ped.med.osaka-u.ac.jp	-
-	12	-	Department of Pediatrics, Osaka University Graduate School of Medicine, Suita, Japan.	-	-
-	2	-	Laboratory of Statistical Immunology, Immunology Frontier Research Center (WPI-IFReC), Osaka University, Suita, Japan.	-	-
Yasuhiro Kato	3	Y.Kato	Department of Respiratory Medicine and Clinical Immunology, Osaka University Graduate School of Medicine, Suita, Japan.	kato@imed3.med.osaka-u.ac.jp	0000-0002-4050-2350
-	13	-	Department of Immunopathology, Immunology Frontier Research Center (WPI-IFReC), Osaka University, Suita, Japan.	-	-
Takayoshi Morita	3	T.Morita	Department of Respiratory Medicine and Clinical Immunology, Osaka University Graduate School of Medicine, Suita, Japan.	t-morita@imed3.med.osaka-u.ac.jp	-
-	13	-	Department of Immunopathology, Immunology Frontier Research Center (WPI-IFReC), Osaka University, Suita, Japan.	-	-
Kazuhisa Takahashi	14	Kazuhisa.Takahashi	Department of Respiratory Medicine, Juntendo University Faculty of Medicine and Graduate School of Medicine, Tokyo, Japan.	kztakaha@juntendo.ac.jp	0000-0001-5749-4118
Norihiro Harada	14	N.Harada	Department of Respiratory Medicine, Juntendo University Faculty of Medicine and Graduate School of Medicine, Tokyo, Japan.	nor@juntendo.ac.jp	0000-0002-0962-5731
Toshio Naito	15	Toshio.Naito	Department of General Medicine, Juntendo University Faculty of Medicine and Graduate School of Medicine, Tokyo, Japan.	naito@juntendo.ac.jp	0000-0003-1646-9930
Makoto Hiki	16	M.Hiki	Department of Emergency and Disaster Medicine, Juntendo University Faculty of Medicine and Graduate School of Medicine, Tokyo, Japan.	m-hiki@juntendo.ac.jp	-
-	17	-	Department of Cardiovascular Biology and Medicine, Juntendo University Faculty of Medicine and Graduate School of Medicine, Tokyo, Japan.	-	-
Yasushi Matsushita	18	Y.Matsushita	Department of Internal Medicine and Rheumatology, Juntendo University Faculty of Medicine and Graduate School of Medicine, Tokyo, Japan.	y-matsushita@juntendo.ac.jp	0000-0002-9162-8973
Haruhi Takagi	14	H.Takagi	Department of Respiratory Medicine, Juntendo University Faculty of Medicine and Graduate School of Medicine, Tokyo, Japan.	haruhit@juntendo.ac.jp	-
Masako Ichikawa	14	M.Ichikawa	Department of Respiratory Medicine, Juntendo University Faculty of Medicine and Graduate School of Medicine, Tokyo, Japan.	koara@juntendo.ac.jp	-
Ai Nakamura	14	A.Nakamura	Department of Respiratory Medicine, Juntendo University Faculty of Medicine and Graduate School of Medicine, Tokyo, Japan.	ainakamu@juntendo.ac.jp	-
Sonoko Harada	14	S.Harada	Department of Respiratory Medicine, Juntendo University Faculty of Medicine and Graduate School of Medicine, Tokyo, Japan.	snharada@juntendo.ac.jp	0000-0002-3857-2624
-	19	-	Atopy (Allergy) Research Center, Juntendo University Graduate School of Medicine, Tokyo, Japan.	-	-
Yuuki Sandhu	14	Y.Sandhu	Department of Respiratory Medicine, Juntendo University Faculty of Medicine and Graduate School of Medicine, Tokyo, Japan.	ysando@juntendo.ac.jp	-
Hiroki Kabata	7	H.Kabata	Division of Pulmonary Medicine, Department of Medicine, Keio University School of Medicine, Tokyo, Japan	kabata.h@keio.jp	0000-0001-8853-6149
Katsunori Masaki	7	K.Masaki	Division of Pulmonary Medicine, Department of Medicine, Keio University School of Medicine, Tokyo, Japan	masakik@keio.jp	0000-0003-0909-9409
Hirofumi Kamata	7	H.Kamata	Division of Pulmonary Medicine, Department of Medicine, Keio University School of Medicine, Tokyo, Japan	h-kamata@a2.keio.jp	0000-0002-1807-5911
Shinnosuke Ikemura	7	S.Ikemura	Division of Pulmonary Medicine, Department of Medicine, Keio University School of Medicine, Tokyo, Japan	ike_shinnosuke.a5@keio.jp	0000-0002-0022-7307
Shotaro Chubachi	7	S.Chubachi	Division of Pulmonary Medicine, Department of Medicine, Keio University School of Medicine, Tokyo, Japan	bachibachi472000@z6.keio.jp	0000-0002-5046-3762
Satoshi Okamori	7	S.Okamori	Division of Pulmonary Medicine, Department of Medicine, Keio University School of Medicine, Tokyo, Japan	satoshi.okamori@gmail.com	0000-0002-4562-1455
Hideki Terai	7	H.Terai	Division of Pulmonary Medicine, Department of Medicine, Keio University School of Medicine, Tokyo, Japan	hidekit926@gmail.com	0000-0002-1118-1930
Atsuho Morita	7	A.Morita	Division of Pulmonary Medicine, Department of Medicine, Keio University School of Medicine, Tokyo, Japan	am@servers.ne.jp	0000-0001-5859-0304
Takanori Asakura	7	T.Asakura	Division of Pulmonary Medicine, Department of Medicine, Keio University School of Medicine, Tokyo, Japan	takanori.asakura@gmail.com	0000-0003-3122-6937
Junichi Sasaki	20	J.Sasaki	Department of Emergency and Critical Care Medicine, Keio University School of Medicine, Tokyo, Japan	sasakij@1989.jukuin.keio.ac.jp	0000-0002-5190-8524
Hiroshi Morisaki	21	H.Morisaki	Department of Anesthesiology, Keio University School of Medicine, Tokyo, Japan.	morisaki@z8.keio.jp	0000-0002-2790-2093
Yoshifumi Uwamino	22	Y.Uwamino	Department of Laboratory Medicine, Keio University School of Medicine, Tokyo, Japan	uwamino@keio.jp	0000-0001-9398-9599
Kosaku Nanki	23	K.Nanki	Division of Gastroenterology and Hepatology, Department of Medicine, Keio University School of Medicine, Tokyo, Japan.	kosakun214@hotmail.com	-
Sho Uchida	4	S.Uchida	Department of Infectious Diseases, Keio University School of Medicine, Tokyo, Japan.	uchisho777@gmail.com	-
Shunsuke Uno	4	S.Uno	Department of Infectious Diseases, Keio University School of Medicine, Tokyo, Japan.	br.op45@gmail.com	-
Tomoyasu Nishimura	24	T.Nishimura	Keio University Health Center, Tokyo, Japan.	rishihara@keio.jp	-
-	4	-	Department of Infectious Diseases, Keio University School of Medicine, Tokyo, Japan.	yuta.m0920@gmail.com	-
Takashi Ishiguro	25	T.Ishiguro	Department of Respiratory Medicine, Saitama Cardiovascular and Respiratory Center, Kumagaya, Japan.	ishiguro.takashi@saitama-pho.jp	0000-0001-6004-1769
Taisuke Isono	25	T.Isono	Department of Respiratory Medicine, Saitama Cardiovascular and Respiratory Center, Kumagaya, Japan.	isono.taisuke@saitama-pho.jp	-
Shun Shibata	25	S.Shibata	Department of Respiratory Medicine, Saitama Cardiovascular and Respiratory Center, Kumagaya, Japan.	lyonparkmarines7@yahoo.co.jp	-
Yuma Matsui	25	Y.Matsui	Department of Respiratory Medicine, Saitama Cardiovascular and Respiratory Center, Kumagaya, Japan.	yu.matsui29@gmail.com	-
Chiaki Hosoda	25	C.Hosoda	Department of Respiratory Medicine, Saitama Cardiovascular and Respiratory Center, Kumagaya, Japan.	ms03hosoda@gmail.com	-
Kenji Takano	25	K.Takano	Department of Respiratory Medicine, Saitama Cardiovascular and Respiratory Center, Kumagaya, Japan.	syrup215g@gmail.com	-
Takashi Nishida	25	T.Nishida	Department of Respiratory Medicine, Saitama Cardiovascular and Respiratory Center, Kumagaya, Japan.	nishida.takashi@saitama-pho.jp	-
Yoichi Kobayashi	25	Y.Kobayashi	Department of Respiratory Medicine, Saitama Cardiovascular and Respiratory Center, Kumagaya, Japan.	kobayashi.yoichi@saitama-pho.jp	-
Yotaro Takaku	25	Y.Takaku	Department of Respiratory Medicine, Saitama Cardiovascular and Respiratory Center, Kumagaya, Japan.	takaku.yotaro@saitama-pho.jp	-
Noboru Takayanagi	25	N.Takayanagi	Department of Respiratory Medicine, Saitama Cardiovascular and Respiratory Center, Kumagaya, Japan.	takayanagi.noboru@saitama-pho.jp	-
Soichiro Ueda	26	S.Ueda	JCHO (Japan Community Health care Organization) Saitama Medical Center, Internal Medicine, Saitama, Japan.	so_ueda5185@yahoo.co.jp	-
Ai Tada	26	A.Tada	JCHO (Japan Community Health care Organization) Saitama Medical Center, Internal Medicine, Saitama, Japan.	a_tada2@yahoo.co.jp	-
Masayoshi Miyawaki	26	M.Miyawaki	JCHO (Japan Community Health care Organization) Saitama Medical Center, Internal Medicine, Saitama, Japan.	mmiyawaki1221@hotmail.com	0000-0001-6119-082X
Masaomi Yamamoto	26	M.Yamamoto	JCHO (Japan Community Health care Organization) Saitama Medical Center, Internal Medicine, Saitama, Japan.	masaomi734277@yahoo.co.jp	-
Eriko Yoshida	26	E.Yoshida	JCHO (Japan Community Health care Organization) Saitama Medical Center, Internal Medicine, Saitama, Japan.	erkysd@gmail.com	-
Reina Hayashi	26	R.Hayashi	JCHO (Japan Community Health care Organization) Saitama Medical Center, Internal Medicine, Saitama, Japan.	sincerity.heart.reina@gmail.com	-
Tomoki Nagasaka	26	T.Nagasaka	JCHO (Japan Community Health care Organization) Saitama Medical Center, Internal Medicine, Saitama, Japan.	n.tomoki0224@gmail.com	-
Sawako Arai	26	S.Arai	JCHO (Japan Community Health care Organization) Saitama Medical Center, Internal Medicine, Saitama, Japan.	5sawa119@gmail.com	-
Yutaro Kaneko	26	Y.Kaneko	JCHO (Japan Community Health care Organization) Saitama Medical Center, Internal Medicine, Saitama, Japan.	yutaro.kaneko.0428@gmail.com	-
Kana Sasaki	26	K.Sasaki	JCHO (Japan Community Health care Organization) Saitama Medical Center, Internal Medicine, Saitama, Japan.	imy.xx16@gmail.com	-
Etsuko Tagaya	27	E.Tagaya	Department of Respiratory Medicine, Tokyo Women's Medical University, Tokyo, Japan.	tagaya.etsuko@twmu.ac.jp	-
Masatoshi Kawana	28	M.Kawana	Department of General Medicine, Tokyo Women's Medical University, Tokyo, Japan.	kawana.masatoshi@twmu.ac.jp	0000-0003-0882-7347
Ken Arimura	27	K.Arimura	Department of Respiratory Medicine, Tokyo Women's Medical University, Tokyo, Japan.	arimuraken@gmail.com	-
Kunihiko Takahashi	5	Kunihiko.Takahashi	M&D Data Science Center, Tokyo Medical and Dental University, Tokyo, Japan.	kunihikot.dsc@tmd.ac.jp	0000-0003-2387-7772
Tatsuhiko Anzai	5	T.Anzai	M&D Data Science Center, Tokyo Medical and Dental University, Tokyo, Japan.	tanzai.dsc@tmd.ac.jp	0000-0003-1073-2996
Satoshi Ito	5	S.Ito	M&D Data Science Center, Tokyo Medical and Dental University, Tokyo, Japan.	sito.dsc@tmd.ac.jp	-
Akifumi Endo	29	A.Endo	Clinical Research Center, Tokyo Medical and Dental University Hospital of Medicine, Tokyo, Japan.	aendo.ped@tmd.ac.jp	-
Yuji Uchimura	30	Y.Uchimura	Department of Medical Informatics, Tokyo Medical and Dental University Hospital of Medicine, Tokyo, Japan.	uchimura.imcm@tmd.ac.jp	-
Yasunari Miyazaki	31	Yasunari.Miyazaki	Respiratory Medicine, Tokyo Medical and Dental University, Tokyo, Japan.	miyazaki.pilm@tmd.ac.jp	0000-0002-9073-9815
Takayuki Honda	31	T.Honda	Respiratory Medicine, Tokyo Medical and Dental University, Tokyo, Japan.	honda.pulm@tmd.ac.jp	-
Tomoya Tateishi	31	T.Tateishi	Respiratory Medicine, Tokyo Medical and Dental University, Tokyo, Japan.	tateishi.pulm@tmd.ac.jp	-
Shuji Tohda	32	S.Tohda	Clinical Laboratory, Tokyo Medical and Dental University Hospital of Medicine, Tokyo, Japan.	tohda.mlab@tmd.ac.jp	0000-0002-2642-5459
Naoya Ichimura	32	N.Ichimura	Clinical Laboratory, Tokyo Medical and Dental University Hospital of Medicine, Tokyo, Japan.	naoya.mlab@tmd.ac.jp	-
Kazunari Sonobe	32	K.Sonobe	Clinical Laboratory, Tokyo Medical and Dental University Hospital of Medicine, Tokyo, Japan.	sonomlab@tmd.ac.jp	-
Chihiro Tani Sassa	32	C.T.Sassa	Clinical Laboratory, Tokyo Medical and Dental University Hospital of Medicine, Tokyo, Japan.	tani.mi@tmd.ac.jp	-
Jun Nakajima	32	J.Nakajima	Clinical Laboratory, Tokyo Medical and Dental University Hospital of Medicine, Tokyo, Japan.	nakamlab@tmd.ac.jp	-
Yasushi Nakano	33	Y.Nakano	Kawasaki Municipal Ida Hospital, Department of Internal Medicine, Kawasaki, Japan.	yasushi_nakano@2002.jukuin.keio.ac.jp	-
Yukiko Nakajima	33	Y.Nakajima	Kawasaki Municipal Ida Hospital, Department of Internal Medicine, Kawasaki, Japan.	ynakajim@wb4.so-net.ne.jp	-
Ryusuke Anan	33	R.Anan	Kawasaki Municipal Ida Hospital, Department of Internal Medicine, Kawasaki, Japan.	anaana0626@gmail.com
Ryosuke Arai	33	R.Arai	Kawasaki Municipal Ida Hospital, Department of Internal Medicine, Kawasaki, Japan.	ooshige009@gmail.com
Yuko Kurihara	33	Y.Kurihara	Kawasaki Municipal Ida Hospital, Department of Internal Medicine, Kawasaki, Japan.	yukokurihara@herb.ocn.ne.jp
Yuko Harada	33	Y.Harada	Kawasaki Municipal Ida Hospital, Department of Internal Medicine, Kawasaki, Japan.	adayuko1219@yahoo.co.jp	-
Kazumi Nishio	33	K.Nishio	Kawasaki Municipal Ida Hospital, Department of Internal Medicine, Kawasaki, Japan.	k-nishio@fc5.so-net.ne.jp	-
Tetsuya Ueda	34	T.Ueda	Department of Respiratory Medicine, Osaka Saiseikai Nakatsu Hospital, Osaka, Japan.	t-ueda@nakatsu.saiseikai.or.jp	-
Masanori Azuma	34	M.Azuma	Department of Respiratory Medicine, Osaka Saiseikai Nakatsu Hospital, Osaka, Japan.	m_azuma@nakatsu.saiseikai.or.jp	-
Ryuichi Saito	34	R.Saito	Department of Respiratory Medicine, Osaka Saiseikai Nakatsu Hospital, Osaka, Japan.	zouki10@yahoo.co.jp	-
Toshikatsu Sado	34	T.Sado	Department of Respiratory Medicine, Osaka Saiseikai Nakatsu Hospital, Osaka, Japan.	t_sado@nakatsu.saiseikai.or.jp	-
Yoshimune Miyazaki	34	Yoshimune.Miyazaki	Department of Respiratory Medicine, Osaka Saiseikai Nakatsu Hospital, Osaka, Japan.	y_miyazaki@nakatsu.saiseikai.or.jp	-
Ryuichi Sato	34	R.Sato	Department of Respiratory Medicine, Osaka Saiseikai Nakatsu Hospital, Osaka, Japan.	r_sato@nakatsu.saiseikai.or.jp	-
Yuki Haruta	34	Y.Haruta	Department of Respiratory Medicine, Osaka Saiseikai Nakatsu Hospital, Osaka, Japan.	y_haruta@nakatsu.saiseikai.or.jp	-
Tadao Nagasaki	34	T.Nagasaki	Department of Respiratory Medicine, Osaka Saiseikai Nakatsu Hospital, Osaka, Japan.	nagasaki@kuhp.kyoto-u.ac.jp	0000-0002-3231-7841
Yoshinori Yasui	35	Y.Yasui	Department of Infection Control, Osaka Saiseikai Nakatsu Hospital, Osaka, Japan.	yasui4900220@nakatsu.saiseikai.or.jp	-
Yoshinori Hasegawa	34	Y.Hasegawa	Department of Respiratory Medicine, Osaka Saiseikai Nakatsu Hospital, Osaka, Japan.	ynhasegawa@nakatsu.saiseikai.or.jp	-
Yoshikazu Mutoh	36	Y.Mutoh	Department of Infectious Diseases, Tosei General Hospital, Seto, Japan.	infection-travel@tosei.or.jp	0000-0002-7368-3004
Tomoki Kimura	37	T. Kimura	Department of Respiratory, Allergic Diseases Internal Medicine, Tosei General Hospital, Seto, Japan.	tomoki_kimura@tosei.or.jp
Tomonori Sato	37	Tomonori.Sato	Department of Respiratory, Allergic Diseases Internal Medicine, Tosei General Hospital, Seto, Japan.	satotomo.1005.90@gmail.com	-
Reoto Takei	37	R.Takei	Department of Respiratory, Allergic Diseases Internal Medicine, Tosei General Hospital, Seto, Japan.	rtakei415@gmail.com	-
Satoshi Hagimoto	37	S.Hagimoto	Department of Respiratory, Allergic Diseases Internal Medicine, Tosei General Hospital, Seto, Japan.	satoshi.hagimoto@gmail.com	-
Yoichiro Noguchi	37	Y.Noguchi	Department of Respiratory, Allergic Diseases Internal Medicine, Tosei General Hospital, Seto, Japan.	y.noguchi0204.bird@gmail.com	-
Yasuhiko Yamano	37	Y.Yamano	Department of Respiratory, Allergic Diseases Internal Medicine, Tosei General Hospital, Seto, Japan.	yaya0630g@gmail.com	-
Hajime Sasano	37	Hajime.Sasano	Department of Respiratory, Allergic Diseases Internal Medicine, Tosei General Hospital, Seto, Japan.	hajimesumire+paper@gmail.com	-
Sho Ota	37	S.Ota	Department of Respiratory, Allergic Diseases Internal Medicine, Tosei General Hospital, Seto, Japan.	sho.ota.md.tohoku@gmail.com	-
Yasushi Nakamori	38	Y.Nakamori	Department of Emergency and Critical Care Medicine, Kansai Medical University General Medical Center, Moriguchi, Japan.	nakamory@mc.kmu.ac.jp	-
Kazuhisa Yoshiya	38	K.Yoshiya	Department of Emergency and Critical Care Medicine, Kansai Medical University General Medical Center, Moriguchi, Japan.	yoshiyak@mc.kmu.ac.jp	-
Fukuki Saito	38	Fukuki.Saito	Department of Emergency and Critical Care Medicine, Kansai Medical University General Medical Center, Moriguchi, Japan.	saitof@mc.kmu.ac.jp	-
Tomoyuki Yoshihara	38	T.Yoshihara	Department of Emergency and Critical Care Medicine, Kansai Medical University General Medical Center, Moriguchi, Japan.	yoshihat@mc.kmu.ac.jp	-
Daiki Wada	38	D.Wada	Department of Emergency and Critical Care Medicine, Kansai Medical University General Medical Center, Moriguchi, Japan.	wadadai@mc.kmu.ac.jp	-
Hiromu Iwamura	38	H.Iwamura	Department of Emergency and Critical Care Medicine, Kansai Medical University General Medical Center, Moriguchi, Japan.	iwamurah@mc.kmu.ac.jp	-
Syuji Kanayama	38	S.Kanayama	Department of Emergency and Critical Care Medicine, Kansai Medical University General Medical Center, Moriguchi, Japan.	kanayams@mc.kmu.ac.jp	-
Shuhei Maruyama	38	S.Maruyama	Department of Emergency and Critical Care Medicine, Kansai Medical University General Medical Center, Moriguchi, Japan.	maruyash@mc.kmu.ac.jp	-
Takashi Yoshiyama	39	T.Yoshiyama	Japan Anti-Tuberculosis Association (JATA) Fukujuji Hospital, Kiyose, Japan.	yoshiyama@jata.or.jp	-
Ken Ohta	39	Ken.Ohta	Japan Anti-Tuberculosis Association (JATA) Fukujuji Hospital, Kiyose, Japan.	ohtak@fukujuji.org	-
Hiroyuki Kokuto	39	H.Kokuto	Japan Anti-Tuberculosis Association (JATA) Fukujuji Hospital, Kiyose, Japan.	kokutouh@fukujuji.org	-
Hideo Ogata	39	H.Ogata	Japan Anti-Tuberculosis Association (JATA) Fukujuji Hospital, Kiyose, Japan.	ogatah@fukujuji.org	-
Yoshiaki Tanaka	39	Y.Tanaka	Japan Anti-Tuberculosis Association (JATA) Fukujuji Hospital, Kiyose, Japan.	tanakay@fukujuji.org	-
Kenichi Arakawa	39	K.Arakawa	Japan Anti-Tuberculosis Association (JATA) Fukujuji Hospital, Kiyose, Japan.	arakawak@fukujuji.org	-
Masafumi Shimoda	39	M.Shimoda	Japan Anti-Tuberculosis Association (JATA) Fukujuji Hospital, Kiyose, Japan.	shimodam@fukujuji.org	-
Takeshi Osawa	39	T.Osawa	Japan Anti-Tuberculosis Association (JATA) Fukujuji Hospital, Kiyose, Japan.	oosawat@fukujuji.org	-
Hiroki Tateno	40	H.Tateno	Department of Pulmonary Medicine, Saitama City Hospital, Saitama, Japan.	hrk06tateno@aol.com	0000-0003-3061-1489
Isano Hase	40	I.Hase	Department of Pulmonary Medicine, Saitama City Hospital, Saitama, Japan.	isanotaki@gmail.com	0000-0003-3563-0136
Shuichi Yoshida	40	Shuichi.Yoshida	Department of Pulmonary Medicine, Saitama City Hospital, Saitama, Japan.	s-yoshi@mx7.ttcn.ne.jp	-
Shoji Suzuki	40	S.Suzuki	Department of Pulmonary Medicine, Saitama City Hospital, Saitama, Japan.	shojis221@gmail.com	-
Miki Kawada	41	M.Kawada	Department of Infectious Diseases, Saitama City Hospital, Saitama, Japan.	miki.kawada@me.com	-
Hirohisa Horinouchi	42	H.Horinouchi	Department of General Thoracic Surgery, Saitama City Hospital, Saitama, Japan.	h-horinouchi-resp@saitama-city-hsp.jp	-
Fumitake Saito	43	Fumitake.Saito	Department of Pulmonary Medicine, Eiju General Hospital, Tokyo, Japan.	fumitake.cpnet@gmail.com	-
Keiko Mitamura	44	K.Mitamura	Division of Infection Control, Eiju General Hospital, Tokyo, Japan.	mitamurakeiko77@gmail.com	-
Masao Hagihara	45	M.Hagihara	Department of Hematology, Eiju General Hospital, Tokyo, Japan.	hagihara@eijuhp.com	-
Junichi Ochi	43	J.Ochi	Department of Pulmonary Medicine, Eiju General Hospital, Tokyo, Japan.	1225jurichan@gmail.com	-
Tomoyuki Uchida	45	T.Uchida	Department of Hematology, Eiju General Hospital, Tokyo, Japan.	i8i_i8i@hotmail.com	-
Rie Baba	46	R.Baba	Saiseikai Utsunomiya Hospital, Utsunomiya, Japan.	rie.amechan@gmail.com	0000-0002-8255-1978
Daisuke Arai	46	D.Arai	Saiseikai Utsunomiya Hospital, Utsunomiya, Japan.	dai-ara2008@kdr.biglobe.ne.jp	0000-0002-9046-6300
Takayuki Ogura	46	Takayuki.Ogura	Saiseikai Utsunomiya Hospital, Utsunomiya, Japan.	alongthelongestway2003@yahoo.co.jp	0000-0002-2525-4985
Hidenori Takahashi	46	Hidenori.Takahashi	Saiseikai Utsunomiya Hospital, Utsunomiya, Japan.	hidenoritakahashi@hotmail.co.jp	-
Shigehiro Hagiwara	46	S.Hagiwara	Saiseikai Utsunomiya Hospital, Utsunomiya, Japan.	hagishigehiro@gmail.com	-
Genta Nagao	46	G.Nagao	Saiseikai Utsunomiya Hospital, Utsunomiya, Japan.	gen.nagao@gmail.com	-
Shunichiro Konishi	46	S.Konishi	Saiseikai Utsunomiya Hospital, Utsunomiya, Japan.	shunichirokonishi0828@gmail.com	-
Ichiro Nakachi	46	I.Nakachi	Saiseikai Utsunomiya Hospital, Utsunomiya, Japan.	nichiro4747@gmail.com	0000-0002-3930-9318
Koji Murakami	47	K.Murakami	Department of Respiratory Medicine, Tohoku University Graduate School of Medicine, Sendai, Japan	k-mura@rm.med.tohoku.ac.jp	-
Mitsuhiro Yamada	47	M.Yamada	Department of Respiratory Medicine, Tohoku University Graduate School of Medicine, Sendai, Japan	yamitsu@med.tohoku.ac.jp	-
Hisatoshi Sugiura	47	H.Sugiura	Department of Respiratory Medicine, Tohoku University Graduate School of Medicine, Sendai, Japan	sugiura@rm.med.tohoku.ac.jp	-
Hirohito Sano	47	H.Sano	Department of Respiratory Medicine, Tohoku University Graduate School of Medicine, Sendai, Japan	sendai_dc_1231@rm.med.tohoku.ac.jp	-
Shuichiro Matsumoto	47	S.Matsumoto	Department of Respiratory Medicine, Tohoku University Graduate School of Medicine, Sendai, Japan	shmatsumoto@rm.med.tohoku.ac.jp	-
Nozomu Kimura	47	N.Kimura	Department of Respiratory Medicine, Tohoku University Graduate School of Medicine, Sendai, Japan	n.kimura830@rm.med.tohoku.ac.jp	-
Yoshinao Ono	47	Y.Ono	Department of Respiratory Medicine, Tohoku University Graduate School of Medicine, Sendai, Japan	yoshinaoono1109@rm.med.tohoku.ac.jp	-
Hiroaki Baba	48	H.Baba	Department of Infectious Diseases, Tohoku University Graduate School of Medicine, Sendai, Japan	hbaba48@med.tohoku.ac.jp	-
Yusuke Suzuki	49	Y.Suzuki	Department of Respiratory Medicine, Kitasato University Kitasato Institute Hospital, Tokyo, Japan.	yusuke-s@insti.kitasato-u.ac.jp	-
Sohei Nakayama	49	S.Nakayama	Department of Respiratory Medicine, Kitasato University Kitasato Institute Hospital, Tokyo, Japan.	sohei8n@insti.kitasato-u.ac.jp	-
Keita Masuzawa	49	K.Masuzawa	Department of Respiratory Medicine, Kitasato University Kitasato Institute Hospital, Tokyo, Japan.	kmasu85@gmail.com	-
Shinichi Namba	1	S.Namba	Department of Statistical Genetics, Osaka University Graduate School of Medicine, Suita, Japan.	snamba@sg.med.osaka-u.ac.jp	-
Takayuki Shiroyama	3	T.Shiroyama	Department of Respiratory Medicine and Clinical Immunology, Osaka University Graduate School of Medicine, Suita, Japan.	shiroyamat@imed3.med.osaka-u.ac.jp	-
Yoshimi Noda	3	Y.Noda	Department of Respiratory Medicine and Clinical Immunology, Osaka University Graduate School of Medicine, Suita, Japan.	y.noda@imed3.med.osaka-u.ac.jp	-
Takayuki Niitsu	3	T.Niitsu	Department of Respiratory Medicine and Clinical Immunology, Osaka University Graduate School of Medicine, Suita, Japan.	t.niitsu@imed3.med.osaka-u.ac.jp	-
Yuichi Adachi	3	Y.Adachi	Department of Respiratory Medicine and Clinical Immunology, Osaka University Graduate School of Medicine, Suita, Japan.	y.adachi@imed3.med.osaka-u.ac.jp	-
Takatoshi Enomoto	3	T.Enomoto	Department of Respiratory Medicine and Clinical Immunology, Osaka University Graduate School of Medicine, Suita, Japan.	t.enomoto@imed3.med.osaka-u.ac.jp	-
Saori Amiya	3	S.Amiya	Department of Respiratory Medicine and Clinical Immunology, Osaka University Graduate School of Medicine, Suita, Japan.	s.amiya@imed3.med.osaka-u.ac.jp	-
Reina Hara	3	R.Hara	Department of Respiratory Medicine and Clinical Immunology, Osaka University Graduate School of Medicine, Suita, Japan.	r.hara@imed3.med.osaka-u.ac.jp	-
Yuta Yamaguchi	3	Y.Yamaguchi	Department of Respiratory Medicine and Clinical Immunology, Osaka University Graduate School of Medicine, Suita, Japan.	y.yamaguchi@imed3.med.osaka-u.ac.jp	-
-	13	-	Department of Immunopathology, Immunology Frontier Research Center (WPI-IFReC), Osaka University, Suita, Japan.	-	-
Teruaki Murakami	3	T.Murakami	Department of Respiratory Medicine and Clinical Immunology, Osaka University Graduate School of Medicine, Suita, Japan.	t.murakami@imed3.med.osaka-u.ac.jp	-
-	13	-	Department of Immunopathology, Immunology Frontier Research Center (WPI-IFReC), Osaka University, Suita, Japan.	-	-
Tomoki Kuge	3	-	Department of Respiratory Medicine and Clinical Immunology, Osaka University Graduate School of Medicine, Suita, Japan.	t.kuge@imed3.med.osaka-u.ac.jp	-
Kinnosuke Matsumoto	3	-	Department of Respiratory Medicine and Clinical Immunology, Osaka University Graduate School of Medicine, Suita, Japan.	k.matsumoto@imed3.med.osaka-u.ac.jp	-
Yuji Yamamoto	3	-	Department of Respiratory Medicine and Clinical Immunology, Osaka University Graduate School of Medicine, Suita, Japan.	y.yamamoto@imed3.med.osaka-u.ac.jp	-
Makoto Yamamoto	3	-	Department of Respiratory Medicine and Clinical Immunology, Osaka University Graduate School of Medicine, Suita, Japan.	m.yamamoto@imed3.med.osaka-u.ac.jp	-
Midori Yoneda	3	-	Department of Respiratory Medicine and Clinical Immunology, Osaka University Graduate School of Medicine, Suita, Japan.	m.yoneda@imed3.med.osaka-u.ac.jp	-
Kazunori Tomono	50	K.Tomono	Division of Infection Control and Prevention, Osaka University Hospital, Suita, Japan.	tomono@hp-infect.med.osaka-u.ac.jp	-
Kazuto Kato	51	K.Kato	Department of Biomedical Ethics and Public Policy, Osaka University Graduate School of Medicine, Suita, Japan.	kato@eth.med.osaka-u.ac.jp	0000-0001-9006-9551
Haruhiko Hirata	3	H.Hirata	Department of Respiratory Medicine and Clinical Immunology, Osaka University Graduate School of Medicine, Suita, Japan.	charhirata@imed3.med.osaka-u.ac.jp	-
Yoshito Takeda	3	Y.Takeda	Department of Respiratory Medicine and Clinical Immunology, Osaka University Graduate School of Medicine, Suita, Japan.	yoshito@imed3.med.osaka-u.ac.jp	-
Hidefumi Koh	52	H.Koh	Tachikawa Hospital, Tachikawa, Japan.	h.koh@tachikawa-hosp.gr.jp	-
Tadashi Manabe	52	T.Manabe	Tachikawa Hospital, Tachikawa, Japan.	t.manabe@keio.jp	0000-0001-9891-5222
Yohei Funatsu	52	Y.Funatsu	Tachikawa Hospital, Tachikawa, Japan.	dodeko81@gmail.com	-
Fumimaro Ito	52	F.Ito	Tachikawa Hospital, Tachikawa, Japan.	fito102351@gmail.com	0000-0002-1868-6405
Takahiro Fukui	52	T.Fukui	Tachikawa Hospital, Tachikawa, Japan.	ftakahiro0529@yahoo.co.jp	-
Keisuke Shinozuka	52	K.Shinozuka	Tachikawa Hospital, Tachikawa, Japan.	shinotan128@yahoo.co.jp	-
Sumiko Kohashi	52	S.Kohashi	Tachikawa Hospital, Tachikawa, Japan.	hatchi_hatchi@hotmail.com	-
Masatoshi Miyazaki	52	M.Miyazaki	Tachikawa Hospital, Tachikawa, Japan.	masatossy@gmail.com	-
Tomohisa Shoko	53	T.Shoko	Department of Emergency and Critical Care Medicine, Tokyo Women's Medical University Medical Center East, Tokyo, Japan.	shoko.tomohisa@twmu.ac.jp	0000-0002-3866-1897
Mitsuaki Kojima	53	M.Kojima	Department of Emergency and Critical Care Medicine, Tokyo Women's Medical University Medical Center East, Tokyo, Japan.	kojimamituaki0919@gmail.com	-
Tomohiro Adachi	53	T.Adachi	Department of Emergency and Critical Care Medicine, Tokyo Women's Medical University Medical Center East, Tokyo, Japan.	tomohiroeaty.2nd@gmail.com	-
Motonao Ishikawa	54	M.Ishikawa	Department of Medicine, Tokyo Women's Medical University Medical Center East, Tokyo, Japan.	mishikawa-tky@umin.ac.jp	0000-0003-0914-7298
Kenichiro Takahashi	55	Kenichiro.Takahashi	Department of Pediatrics, Tokyo Women's Medical University Medical Center East, Tokyo, Japan.	takahashi.kenichiro@twmu.ac.jp	-
Takashi Inoue	56	Takashi.Inoue	Internal Medicine, Sano Kosei General Hospital, Sano, Japan.	inomaru-4633@sctv.jp	-
Toshiyuki Hirano	56	T.Hirano	Internal Medicine, Sano Kosei General Hospital, Sano, Japan.	hiratonxx@gmail.com	-
Keigo Kobayashi	56	K.Kobayashi	Internal Medicine, Sano Kosei General Hospital, Sano, Japan.	keigokbys@gmail.com	0000-0003-0609-9438
Hatsuyo Takaoka	56	H.Takaoka	Internal Medicine, Sano Kosei General Hospital, Sano, Japan.	hatsuyo0108@z6.keio.jp	-
Kazuyoshi Watanabe	57	K.Watanabe	Japan Community Health care Organization Kanazawa Hospital, Kanazawa, Japan.	watanabe^kazuyoshi@kanazawa.jcho.go.jp	0000-0003-3431-8319
Naoki Miyazawa	58	N.Miyazawa	Department of Respiratory Medicine, Saiseikai Yokohamashi Nanbu Hospital, Yokohama, Japan.	miyazawan@nanbu.saiseikai.or.jp	-
Yasuhiro Kimura	58	Y.Kimura	Department of Respiratory Medicine, Saiseikai Yokohamashi Nanbu Hospital, Yokohama, Japan.	kimuray@nanbu.saiseikai.or.jp	-
Reiko Sado	58	R.Sado	Department of Respiratory Medicine, Saiseikai Yokohamashi Nanbu Hospital, Yokohama, Japan.	tamurar@nanbu.saiseikai.or.jp	-
Hideyasu Sugimoto	58	H.Sugimoto	Department of Respiratory Medicine, Saiseikai Yokohamashi Nanbu Hospital, Yokohama, Japan.	sugimotoh@nanbu.saiseikai.or.jp	-
Akane Kamiya	59	A.Kamiya	Department of Clinical Laboratory, Saiseikai Yokohamashi Nanbu Hospital, Yokohama, Japan.	kamiyak@nanbu.saiseikai.or.jp	-
Naota Kuwahara	60	N.Kuwahara	Internal Medicine, Internal Medicine Center, Showa University Koto Toyosu Hospital, Tokyo, Japan.	kuwhrnaota@gmail.com	-
Akiko Fujiwara	60	A.Fujiwara	Internal Medicine, Internal Medicine Center, Showa University Koto Toyosu Hospital, Tokyo, Japan.	akiko1189@med.showa-u.ac.jp	-
Tomohiro Matsunaga	60	T.Matsunaga	Internal Medicine, Internal Medicine Center, Showa University Koto Toyosu Hospital, Tokyo, Japan.	to.matsunaga@med.showa-u.ac.jp	-
Yoko Sato	60	Yoko.Sato	Internal Medicine, Internal Medicine Center, Showa University Koto Toyosu Hospital, Tokyo, Japan.	yoko-ksu43@med.showa-u.ac.jp	-
Takenori Okada	60	T.Okada	Internal Medicine, Internal Medicine Center, Showa University Koto Toyosu Hospital, Tokyo, Japan.	t-okada@med.showa-u.ac.jp	-
Yoshihiro Hirai	61	Y.Hirai	Department of Respiratory Medicine, Japan Organization of Occupational Health and Safety, Kanto Rosai Hospital, Kawasaki, Japan.	hiraidoc@gmail.com	-
Hidetoshi Kawashima	61	H.Kawashima	Department of Respiratory Medicine, Japan Organization of Occupational Health and Safety, Kanto Rosai Hospital, Kawasaki, Japan.	hidetorin@gmail.com	-
Atsuya Narita	61	A.Narita	Department of Respiratory Medicine, Japan Organization of Occupational Health and Safety, Kanto Rosai Hospital, Kawasaki, Japan.	taketooktook@yahoo.co.jp	-
Kazuki Niwa	62	K.Niwa	Department of General Internal Medicine, Japan Organization of Occupational Health and Safety, Kanto Rosai Hospital, Kawasaki, Japan.	k.niwa.m.d@gmail.com	-
Yoshiyuki Sekikawa	62	Y.Sekikawa	Department of General Internal Medicine, Japan Organization of Occupational Health and Safety, Kanto Rosai Hospital, Kawasaki, Japan.	yoshiyuki1021@gmail.com	-
Koichi Nishi	63	K.Nishi	Ishikawa Prefectural Central Hospital, Kanazawa, Japan.	koichi61942@gmail.com	0000-0003-4552-4310
Masaru Nishitsuji	63	M.Nishitsuji	Ishikawa Prefectural Central Hospital, Kanazawa, Japan.	masaruunni@gmail.com	-
Mayuko Tani	63	M.Tani	Ishikawa Prefectural Central Hospital, Kanazawa, Japan.	mayu_xskyx@yahoo.co.jp	-
Junya Suzuki	63	J.Suzuki	Ishikawa Prefectural Central Hospital, Kanazawa, Japan.	szzzk.j256@gmail.com	-
Hiroki Nakatsumi	63	H.Nakatsumi	Ishikawa Prefectural Central Hospital, Kanazawa, Japan.	2012naka0716@gmail.com	-
Takashi Ogura	64	Takashi.Ogura	Kanagawa Cardiovascular and Respiratory Center, Yokohama, Japan.	takaoguogu@gmail.com	-
Hideya Kitamura	64	H.Kitamura	Kanagawa Cardiovascular and Respiratory Center, Yokohama, Japan.	kitamura@kanagawa-junko.jp	-
Eri Hagiwara	64	E.Hagiwara	Kanagawa Cardiovascular and Respiratory Center, Yokohama, Japan.	hagiwara@kanagawa-junko.jp	-
Kota Murohashi	64	K.Murohashi	Kanagawa Cardiovascular and Respiratory Center, Yokohama, Japan.	murohashi@kanagawa-junko.jp	-
Hiroko Okabayashi	64	H.Okabayashi	Kanagawa Cardiovascular and Respiratory Center, Yokohama, Japan.	hirokokaba@hotmail.co.jp	-
Takao Mochimaru	65	T.Mochimaru	Department of Respiratory Medicine, National Hospital Organization Tokyo Medical Center, Tokyo, Japan.	perocchi2011@yahoo.co.jp	0000-0002-1505-6651
-	66	-	Department of Allergy, National Hospital Organization Tokyo Medical Center, Tokyo, Japan.	-	-
Shigenari Nukaga	65	S.Nukaga	Department of Respiratory Medicine, National Hospital Organization Tokyo Medical Center, Tokyo, Japan.	shigenarism@hotmail.co.jp	-
Ryosuke Satomi	65	R.Satomi	Department of Respiratory Medicine, National Hospital Organization Tokyo Medical Center, Tokyo, Japan.	satominn0129@gmail.com	-
Yoshitaka Oyamada	65	Y.Oyamada	Department of Respiratory Medicine, National Hospital Organization Tokyo Medical Center, Tokyo, Japan.	oyamada.yoshitaka.fe@mail.hosp.go.jp	-
-	66	-	Department of Allergy, National Hospital Organization Tokyo Medical Center, Tokyo, Japan.	-	-
Nobuaki Mori	67	N.Mori	Department of General Internal Medicine and Infectious Diseases, National Hospital Organization Tokyo Medical Center, Tokyo, Japan.	nobuaki.m@icloud.com	0000-0002-1433-0276
Tomoya Baba	68	T.Baba	Department of Respiratory Medicine, Toyohashi Municipal Hospital, Toyohashi, Japan.	tomobaba0105@gmail.com	-
Yasutaka Fukui	68	Y.Fukui	Department of Respiratory Medicine, Toyohashi Municipal Hospital, Toyohashi, Japan.	fukui-yasutaka@toyohashi-mh.jp	-
Mitsuru Odate	68	M.Odate	Department of Respiratory Medicine, Toyohashi Municipal Hospital, Toyohashi, Japan.	odate-mitsuru@toyohashi-mh.jp	-
Shuko Mashimo	68	S.Mashimo	Department of Respiratory Medicine, Toyohashi Municipal Hospital, Toyohashi, Japan.	shuko211@gmail.com	-
Yasushi Makino	68	Y.Makino	Department of Respiratory Medicine, Toyohashi Municipal Hospital, Toyohashi, Japan.	makino-yasushi@toyohashi-mh.jp	-
Kazuma Yagi	69	K.Yagi	Keiyu Hospital, Yokohama, Japan.	kazumayagi1214@gmail.com	0000-0002-9752-9589
Mizuha Hashiguchi	69	M.Hashiguchi	Keiyu Hospital, Yokohama, Japan.	mizuha-h@rf7.so-net.ne.jp	0000-0002-4698-1655
Junko Kagyo	69	J.Kagyo	Keiyu Hospital, Yokohama, Japan.	junkok@dream.ocn.ne.jp	-
Tetsuya Shiomi	69	T.Shiomi	Keiyu Hospital, Yokohama, Japan.	t-shiomi@keiyu-hospital.com	-
Satoshi Fuke	70	S.Fuke	KKR Sapporo Medical Center, Department of respiratory medicine, Sapporo, Japan.	fuke@kkr-smc.com	-
Hiroshi Saito	70	H.Saito	KKR Sapporo Medical Center, Department of respiratory medicine, Sapporo, Japan.	sahir@kkr-smc.com	-
Tomoya Tsuchida	71	T.Tsuchida	Division of General Internal Medicine, Department of Internal Medicine, St. Marianna University School of Medicine, Kawasaki, Japan.	tsuchidatomoya@gmail.com	0000-0002-8517-3941
Shigeki Fujitani	72	S.Fujitani	Department of Emergency and Critical Care Medicine, St.Marianna University School of Medicine, Kawasaki, Japan.	shigekifujitani@gmail.com	-
Mumon Takita	72	M.Takita	Department of Emergency and Critical Care Medicine, St.Marianna University School of Medicine, Kawasaki, Japan.	takitamumon@gmail.com	-
Daiki Morikawa	72	D.Morikawa	Department of Emergency and Critical Care Medicine, St.Marianna University School of Medicine, Kawasaki, Japan.	daiki.morikawa@marianna-u.ac.jp	-
Toru Yoshida	72	T.Yoshida	Department of Emergency and Critical Care Medicine, St.Marianna University School of Medicine, Kawasaki, Japan.	yoshidat@marianna-u.ac.jp	-
Takehiro Izumo	73	T.Izumo	Japanese Red Cross Medical Center, Tokyo, Japan.	izumo_takehiro@med.jrc.or.jp	-
Minoru Inomata	73	M.Inomata	Japanese Red Cross Medical Center, Tokyo, Japan.	inomataminoru@nms.ac.jp	-
Naoyuki Kuse	73	N.Kuse	Japanese Red Cross Medical Center, Tokyo, Japan.	nao-k-u@nms.ac.jp	-
Nobuyasu Awano	73	N.Awano	Japanese Red Cross Medical Center, Tokyo, Japan.	awanobu0606@hotmail.co.jp	-
Mari Tone	73	M.Tone	Japanese Red Cross Medical Center, Tokyo, Japan.	m.tone.0829@gmail.com	-
Akihiro Ito	74	A.Ito	Matsumoto City Hospital, Matsumoto, Japan.	mritobk@shinshu-u.ac.jp	-
Yoshihiko Nakamura	75	Y.Nakamura	Department of Emergency and Critical Care Medicine, Faculty of Medicine, Fukuoka University, Fukuoka, Japan.	pdmxy827@yahoo.co.jp	0000-0002-2297-2885
Kota Hoshino	75	K.Hoshino	Department of Emergency and Critical Care Medicine, Faculty of Medicine, Fukuoka University, Fukuoka, Japan.	hoshinoqq@yahoo.co.jp	0000-0003-4482-109X
Junichi Maruyama	75	J.Maruyama	Department of Emergency and Critical Care Medicine, Faculty of Medicine, Fukuoka University, Fukuoka, Japan.	marujun1025@icloud.com	0000-0002-4853-6002
Hiroyasu Ishikura	75	H.Ishikura	Department of Emergency and Critical Care Medicine, Faculty of Medicine, Fukuoka University, Fukuoka, Japan.	ishikurah@fukuoka-u.ac.jp	-
Tohru Takata	76	T.Takata	Department of Infection Control, Fukuoka University Hospital, Fukuoka, Japan.	takattol@cis.fukuoka-u.ac.jp	0000-0002-2593-2993
Toshio Odani	77	T.Odani	Department of Rheumatology, National Hospital Organization Hokkaido Medical Center, Sapporo, Japan.	odani.toshio.yd@mail.hosp.go.jp	-
Masaru Amishima	78	M.Amishima	Department of Respiratory Medicine, National Hospital Organization Hokkaido Medical Center, Sapporo, Japan.	amishima.masaru.nr@mail.hosp.go.jp	-
Takeshi Hattori	78	T.Hattori	Department of Respiratory Medicine, National Hospital Organization Hokkaido Medical Center, Sapporo, Japan.	hattori.takeshi.ra@mail.hosp.go.jp	-
Yasuo Shichinohe	79	Y.Shichinohe	Department of Emergency and Critical Care Medicine, National Hospital Organization Hokkaido Medical Center, Sapporo, Japan.	shichinohe.yasuo.em@mail.hosp.go.jp	-
Takashi Kagaya	80	T.Kagaya	NHO Kanazawa Medical Center, Kanazawa, Japan.	takashikagaya1208@gmail.com	-
Toshiyuki Kita	80	T.Kita	NHO Kanazawa Medical Center, Kanazawa, Japan.	kita.toshiyuki.tx@mail.hosp.go.jp	-
Kazuhide Ohta	80	Kazuhide.Ohta	NHO Kanazawa Medical Center, Kanazawa, Japan.	ohta.kazuhide.zt@mail.hosp.go.jp	-
Satoru Sakagami	80	S.Sakagami	NHO Kanazawa Medical Center, Kanazawa, Japan.	sakagami.satoru.wx@mail.hosp.go.jp	-
Kiyoshi Koshida	80	K.Koshida	NHO Kanazawa Medical Center, Kanazawa, Japan.	koshida.kiyoshi.bv@mail.hosp.go.jp	-
Kentaro Hayashi	81	K.Hayashi	Nihon University School of Medicine, Department of Internal Medicine, Division of Respiratory Medicine, Tokyo, Japan.	hayashi.kentaro@nihon-u.ac.jp	-
Tetsuo Shimizu	81	T.Shimizu	Nihon University School of Medicine, Department of Internal Medicine, Division of Respiratory Medicine, Tokyo, Japan.	shimizu.tetsuo@nihon-u.ac.jp	-
Yutaka Kozu	81	Y.Kozu	Nihon University School of Medicine, Department of Internal Medicine, Division of Respiratory Medicine, Tokyo, Japan.	kozu.yutaka@nihon-u.ac.jp	-
Hisato Hiranuma	81	H.Hiranuma	Nihon University School of Medicine, Department of Internal Medicine, Division of Respiratory Medicine, Tokyo, Japan.	hiranuma.hisato@nihon-u.ac.jp	-
Yasuhiro Gon	81	Y.Gon	Nihon University School of Medicine, Department of Internal Medicine, Division of Respiratory Medicine, Tokyo, Japan.	gon.yasuhiro@nihon-u.ac.jp	0000-0003-0514-3054
Namiki Izumi	82	N.Izumi	Musashino Red Cross Hospital, Musashino, Japan.	izumi012@musashino.jrc.or.jp	-
Kaoru Nagata	82	K.Nagata	Musashino Red Cross Hospital, Musashino, Japan.	nagata@musashino.jrc.or.jp	-
Ken Ueda	82	K.Ueda	Musashino Red Cross Hospital, Musashino, Japan.	k.ueda@musashino.jrc.or.jp	-
Reiko Taki	82	R.Taki	Musashino Red Cross Hospital, Musashino, Japan.	rtaki@musashino.jrc.or.jp	-
Satoko Hanada	82	S.Hanada	Musashino Red Cross Hospital, Musashino, Japan.	hanada-s@musashino.jrc.or.jp	-
Kodai Kawamura	83	K.Kawamura	Division of Respiratory Medicine, Social Welfare Organization Saiseikai Imperial Gift Foundation, Inc., Saiseikai Kumamoto Hospital, Kumamoto, Japan.	kodai-kawamura@saiseikaikumamoto.jp	0000-0002-6981-0648
Kazuya Ichikado	83	K.Ichikado	Division of Respiratory Medicine, Social Welfare Organization Saiseikai Imperial Gift Foundation, Inc., Saiseikai Kumamoto Hospital, Kumamoto, Japan.	kazuya-ichikado@saiseikaikumamoto.jp	-
Kenta Nishiyama	83	Kenta.Nishiyama	Division of Respiratory Medicine, Social Welfare Organization Saiseikai Imperial Gift Foundation, Inc., Saiseikai Kumamoto Hospital, Kumamoto, Japan.	kenta-nishiyama@saiseikaikumamoto.jp	-
Hiroyuki Muranaka	83	H.Muranaka	Division of Respiratory Medicine, Social Welfare Organization Saiseikai Imperial Gift Foundation, Inc., Saiseikai Kumamoto Hospital, Kumamoto, Japan.	hiroyuki-muranaka@saiseikaikumamoto.jp	-
Kazunori Nakamura	83	K.Nakamura	Division of Respiratory Medicine, Social Welfare Organization Saiseikai Imperial Gift Foundation, Inc., Saiseikai Kumamoto Hospital, Kumamoto, Japan.	kazunori-nakamura@saiseikaikumamoto.jp	-
Naozumi Hashimoto	84	N.Hashimoto	Department of Respiratory Medicine, Nagoya University Graduate School of Medicine, Nagoya, Japan.	hashinao@med.nagoya-u.ac.jp	0000-0003-2337-629X
Keiko Wakahara	84	K.Wakahara	Department of Respiratory Medicine, Nagoya University Graduate School of Medicine, Nagoya, Japan.	wakahara@med.nagoya-u.ac.jp	-
Sakamoto Koji	84	S.Koji	Department of Respiratory Medicine, Nagoya University Graduate School of Medicine, Nagoya, Japan.	sakakoji@med.nagoya-u.ac.jp	0000-0002-1794-576X
Norihito Omote	84	N.Omote	Department of Respiratory Medicine, Nagoya University Graduate School of Medicine, Nagoya, Japan.	nori920@med.nagoya-u.ac.jp	0000-0002-2637-0814
Akira Ando	84	A.Ando	Department of Respiratory Medicine, Nagoya University Graduate School of Medicine, Nagoya, Japan.	andu2727@med.nagoya-u.ac.jp	0000-0002-6762-039X
Nobuhiro Kodama	85	N.Kodama	Fukuoka Tokushukai Hospital, Department of Internal Medicine, Kasuga, Japan.	madako3@icloud.com	-
Yasunari Kaneyama	85	Y.Kaneyama	Fukuoka Tokushukai Hospital, Department of Internal Medicine, Kasuga, Japan.	y.kaneyama3721@gmail.com	-
Shunsuke Maeda	85	S.Maeda	Fukuoka Tokushukai Hospital, Department of Internal Medicine, Kasuga, Japan.	shunsukemaeda77@gmail.com	-
Takashige Kuraki	86	T.Kuraki	Fukuoka Tokushukai Hospital, Respiratory Medicine, Kasuga, Japan.	takashige.kuraki@tokushukai.jp	-
Takemasa Matsumoto	86	T.Matsumoto	Fukuoka Tokushukai Hospital, Respiratory Medicine, Kasuga, Japan.	takemasa19720726@yahoo.co.jp	-
Koutaro Yokote	87	K.Yokote	Department of Endocrinology, Hematology and Gerontology, Chiba University Graduate School of Medicine, Chiba, Japan.	kyokote@faculty.chiba-u.jp	-
Taka-Aki Nakada	88	T.Nakada	Department of Emergency and Critical Care Medicine, Chiba University Graduate School of Medicine, Chiba, Japan.	taka.nakada@nifty.com	0000-0002-4480-556X
Ryuzo Abe	88	R.Abe	Department of Emergency and Critical Care Medicine, Chiba University Graduate School of Medicine, Chiba, Japan.	ryuzoabe@chiba-u.jp	-
Taku Oshima	88	T.Oshima	Department of Emergency and Critical Care Medicine, Chiba University Graduate School of Medicine, Chiba, Japan.	t_oshima@chiba-u.jp	-
Tadanaga Shimada	88	T.Shimada	Department of Emergency and Critical Care Medicine, Chiba University Graduate School of Medicine, Chiba, Japan.	umitanago@k9.dion.ne.jp	0000-0002-0505-5145
Masahiro Harada	89	M.Harada	National Hospital Organization Kumamoto Medical Center, Kumamoto, Japan.	masakoh7131@outlook.com	0000-0002-0162-5390
Takeshi Takahashi	89	T.Takahashi	National Hospital Organization Kumamoto Medical Center, Kumamoto, Japan.	t99@horn.xsrv.jp	-
Hiroshi Ono	89	H.Ono	National Hospital Organization Kumamoto Medical Center, Kumamoto, Japan.	ono.hiroshi.bc@mail.hosp.go.jp	-
Toshihiro Sakurai	89	T.Sakurai	National Hospital Organization Kumamoto Medical Center, Kumamoto, Japan.	toshihiro1108jp@yahoo.co.jp	-
Takayuki Shibusawa	89	T.Shibusawa	National Hospital Organization Kumamoto Medical Center, Kumamoto, Japan.	takayukishibusawa@gmail.com	-
Yoshifumi Kimizuka	90	Y.Kimizuka	Division of Infectious Diseases and Respiratory Medicine, Department of Internal Medicine, National Defense Medical College, Tokorozawa, Japan.	ykimizuka@ndmc.ac.jp	0000-0002-4026-7506
Akihiko Kawana	90	A.Kawana	Division of Infectious Diseases and Respiratory Medicine, Department of Internal Medicine, National Defense Medical College, Tokorozawa, Japan.	kawana59@ndmc.ac.jp	-
Tomoya Sano	90	T.Sano	Division of Infectious Diseases and Respiratory Medicine, Department of Internal Medicine, National Defense Medical College, Tokorozawa, Japan.	t_sano3527@ndmc.ac.jp	0000-0002-6359-5676
Chie Watanabe	90	C.Watanabe	Division of Infectious Diseases and Respiratory Medicine, Department of Internal Medicine, National Defense Medical College, Tokorozawa, Japan.	chwatanabe@ndmc.ac.jp	0000-0001-9293-7164
Ryohei Suematsu	90	R.Suematsu	Division of Infectious Diseases and Respiratory Medicine, Department of Internal Medicine, National Defense Medical College, Tokorozawa, Japan.	ryouhei.0724@gmail.com	0000-0002-5038-874X
Hisako Sageshima	91	H.Sageshima	Sapporo City General Hospital, Sapporo, Japan.	hisako.sageshima@doc.city.sapporo.jp	-
Ayumi Yoshifuji	92	A.Yoshifuji	Department of Internal Medicine, Tokyo Saiseikai Central Hospital, Tokyo, Japan.	ayutsuranaide@hotmail.com	-
Kazuto Ito	92	K.Ito	Department of Internal Medicine, Tokyo Saiseikai Central Hospital, Tokyo, Japan.	von.voyager@gmail.com	-
Saeko Takahashi	93	S.Takahashi	Department of Pulmonary Medicine, Tokyo Saiseikai Central Hospital, Tokyo, Japan.	saeko827@gmail.com	-
Kota Ishioka	93	K.Ishioka	Department of Pulmonary Medicine, Tokyo Saiseikai Central Hospital, Tokyo, Japan.	kotaishioka@gmail.com	-
Morio Nakamura	94	M.Nakamura	National Hospital Organization Kanagawa Hospital, Kanagawa, Japan.	morionkmr@icloud.com	-
Makoto Masuda	95	M.Masuda	Department of Respiratory Medicine, Fujisawa City Hospital, Fujisawa, Japan.	mmasuda5050@gmail.com	0000-0003-2575-4506
Aya Wakabayashi	95	A.Wakabayashi	Department of Respiratory Medicine, Fujisawa City Hospital, Fujisawa, Japan.	ayamewakame@yahoo.co.jp	0000-0002-3489-2970
Hiroki Watanabe	95	H.Watanabe	Department of Respiratory Medicine, Fujisawa City Hospital, Fujisawa, Japan.	hirokiw@yokohama-cu.ac.jp	0000-0002-1892-9788
Suguru Ueda	95	Suguru.Ueda	Department of Respiratory Medicine, Fujisawa City Hospital, Fujisawa, Japan.	sueda.g29@gmail.com	-
Masanori Nishikawa	95	M.Nishikawa	Department of Respiratory Medicine, Fujisawa City Hospital, Fujisawa, Japan.	mnishikawa.fch2000@gmail.com	0000-0003-4253-5153
Yusuke Chihara	96	Y.Chihara	Uji-Tokushukai Medical Center, Uji, Japan.	c1981311@koto.kpu-m.ac.jp	-
Mayumi Takeuchi	96	M.Takeuchi	Uji-Tokushukai Medical Center, Uji, Japan.	mayumi_newbalance314@hotmail.com	-
Keisuke Onoi	96	K.Onoi	Uji-Tokushukai Medical Center, Uji, Japan.	good_sleep_zzz@i.softbank.jp	-
Jun Shinozuka	96	J.Shinozuka	Uji-Tokushukai Medical Center, Uji, Japan.	j-shinozuka@ujitoku.or.jp	-
Atsushi Sueyoshi	96	A.Sueyoshi	Uji-Tokushukai Medical Center, Uji, Japan.	waiwaiace@yahoo.co.jp	-
Yoji Nagasaki	97	Y.Nagasaki	Department of Infectious Disease and Clinical Research Institute, National Hospital Organization Kyushu Medical Center, Fukuoka Japan.	nagasaki.yoji.up@mail.hosp.go.jp	-
Masaki Okamoto	98	M.Okamoto	Department of Respirology, National Hospital Organization Kyushu Medical Center, Fukuoka, Japan.	okamoto_masaki@med.kurume-u.ac.jp	0000-0002-9298-3504
-	99	-	Division of Respirology, Rheumatology, and Neurology, Department of Internal Medicine, Kurume University School of Medicine, Kurume, Japan.	-	-
Sayoko Ishihara	100	Sayoko.Ishihara	Department of Infectious Disease, National Hospital Organization Kyushu Medical Center, Fukuoka Japan.	sayoko.kappa.1015@gmail.com	-
Masatoshi Shimo	100	M.Shimo	Department of Infectious Disease, National Hospital Organization Kyushu Medical Center, Fukuoka Japan.	masa.shimo25@gmail.com	-
Yoshihisa Tokunaga	98	Y.Tokunaga	Department of Respirology, National Hospital Organization Kyushu Medical Center, Fukuoka, Japan.	tokuyoshi0622@med.kurume-u.ac.jp	-
-	99	-	Division of Respirology, Rheumatology, and Neurology, Department of Internal Medicine, Kurume University School of Medicine, Kurume, Japan.	-	-
Yu Kusaka	101	Y.Kusaka	Ome Municipal General Hospital, Ome, Japan.	yukusaka0709@gmail.com	0000-0001-6884-8110
Takehiko Ohba	101	T.Ohba	Ome Municipal General Hospital, Ome, Japan.	takekaopochi@yahoo.co.jp	0000-0002-2312-5688
Susumu Isogai	101	S.Isogai	Ome Municipal General Hospital, Ome, Japan.	isogai-s@mghp.ome.tokyo.jp	0000-0002-1835-2528
Aki Ogawa	101	A.Ogawa	Ome Municipal General Hospital, Ome, Japan.	ogawa-a@mghp.ome.tokyo.jp	-
Takuya Inoue	101	Takuya.Inoue	Ome Municipal General Hospital, Ome, Japan.	tinoue.polo@gmail.com	-
Satoru Fukuyama	102	S.Fukuyama	Research Institute for Diseases of the Chest, Graduate School of Medical Sciences, Kyushu University, Fukuoka, Japan.	fukuyama.satoru.339@m.kyushu-u.ac.jp	-
Yoshihiro Eriguchi	103	Y.Eriguchi	Department of Medicine and Biosystemic Science, Kyushu University Graduate School of Medical Sciences, Fukuoka, Japan.	eriguchi.yoshihiro.145@m.kyushu-u.ac.jp	-
Akiko Yonekawa	103	A.Yonekawa	Department of Medicine and Biosystemic Science, Kyushu University Graduate School of Medical Sciences, Fukuoka, Japan.	yonekawa.a.a27@m.kyushu-u.ac.jp	-
Keiko Kan-o	102	K.Kan-o	Research Institute for Diseases of the Chest, Graduate School of Medical Sciences, Kyushu University, Fukuoka, Japan.	kan-o.keiko.641@m.kyushu-u.ac.jp	0000-0002-7736-588X
Koichiro Matsumoto	102	K.Matsumoto	Research Institute for Diseases of the Chest, Graduate School of Medical Sciences, Kyushu University, Fukuoka, Japan.	matsumoto.koichiro.723@m.kyushu-u.ac.jp	-
Kensuke Kanaoka	104	K.Kanaoka	Daini Osaka Police Hospital, Osaka, Japan.	kanaoka.k.612@gmail.com	0000-0002-1266-7043
Shoichi Ihara	104	S.Ihara	Daini Osaka Police Hospital, Osaka, Japan.	ihara-sh.nv2@xk9.so-net.ne.jp	-
Kiyoshi Komuta	104	K.Komuta	Daini Osaka Police Hospital, Osaka, Japan.	komuta1954@song.ocn.ne.jp	-
Yoshiaki Inoue	105	Y.Inoue	Department of Emergency and Critical Care Medicine, Faculty of Medicine, University of Tsukuba, Tsukuba, Japan.	yinoue@md.tsukuba.ac.jp	0000-0001-6407-1965
Shigeru Chiba	106	S.Chiba	Department of Hematology, Faculty of Medicine, University of Tsukuba, Tsukuba, Japan.	schiba-t@md.tsukuba.ac.jp	0000-0001-7803-7338
Kunihiro Yamagata	107	K.Yamagata	Department of Nephrology, Faculty of Medicine, University of Tsukuba, Tsukuba, Japan.	k-yamaga@md.tsukuba.ac.jp	0000-0002-7407-0410
Yuji Hiramatsu	108	Y.Hiramatsu	Department of Cardiovascular Surgery, Faculty of Medicine, University of Tsukuba, Tsukuba, Japan.	yuji3@md.tsukuba.ac.jp	0000-0003-4323-1098
Hirayasu Kai	107	H.Kai	Department of Nephrology, Faculty of Medicine, University of Tsukuba, Tsukuba, Japan.	hirayasu.kai@md.tsukuba.ac.jp	0000-0002-4486-819X
Koichiro Asano	109	K.Asano	Division of Pulmonary Medicine, Department of Medicine, Tokai University School of Medicine, Isehara, Japan.	ko-asano@tokai-u.jp	0000-0002-9044-3061
Tsuyoshi Oguma	109	T.Oguma	Division of Pulmonary Medicine, Department of Medicine, Tokai University School of Medicine, Isehara, Japan.	tyoguma@tokai-u.jp	-
Yoko Ito	109	Y.Ito	Division of Pulmonary Medicine, Department of Medicine, Tokai University School of Medicine, Isehara, Japan.	itoy@tokai.ac.jp	-
Satoru Hashimoto	110	S.Hashimoto	Department of Anesthesiology and Intensive Care Medicine, Kyoto Prefectural University of Medicine, Kyoto, Japan.	satoru@koto.kpu-m.ac.jp	0000-0002-6726-9966
Masaki Yamasaki	110	M.Yamasaki	Department of Anesthesiology and Intensive Care Medicine, Kyoto Prefectural University of Medicine, Kyoto, Japan.	m-yama12@koto.kpu-m.ac.jp	-
Yu Kasamatsu	111	Y.Kasamatsu	Department of Infection Control and Laboratory Medicine, Kyoto Prefectural University of Medicine, Kyoto, Japan.	y-kasa@koto.kpu-m.ac.jp	0000-0001-5675-2488
Yuko Komase	112	Y.Komase	Department of Respiratory Internal Medicine, St Marianna University School of Medicine, Yokohama-City Seibu Hospital, Yokohama, Japan.	yukomase@marianna-u.ac.jp	-
Naoya Hida	112	N.Hida	Department of Respiratory Internal Medicine, St Marianna University School of Medicine, Yokohama-City Seibu Hospital, Yokohama, Japan.	naoya_hida@marianna-u.ac.jp	-
Takahiro Tsuburai	112	T.Tsuburai	Department of Respiratory Internal Medicine, St Marianna University School of Medicine, Yokohama-City Seibu Hospital, Yokohama, Japan.	t-tsuburai@marianna-u.ac.jp	-
Baku Oyama	112	B.Oyama	Department of Respiratory Internal Medicine, St Marianna University School of Medicine, Yokohama-City Seibu Hospital, Yokohama, Japan.	b2oyama@marianna-u.ac.jp	-
Minoru Takada	113	M.Takada	KINSHUKAI Hanwa The Second Hospital, Osaka, Japan.	takadaminoru0316@gmail.com	-
Hidenori Kanda	113	H.Kanda	KINSHUKAI Hanwa The Second Hospital, Osaka, Japan.	hanwa2@kinshukai.or.jp	-
Yuichiro Kitagawa	114	Yuichiro.Kitagawa	Gifu University School of Medicine Graduate School of Medicine, Emergency and Disaster Medicine, Gifu, Japan.	northdog1985@yahoo.co.jp	-
Tetsuya Fukuta	114	T.Fukuta	Gifu University School of Medicine Graduate School of Medicine, Emergency and Disaster Medicine, Gifu, Japan.	fukuta@river.ocn.ne.jp	-
Takahito Miyake	114	T.Miyake	Gifu University School of Medicine Graduate School of Medicine, Emergency and Disaster Medicine, Gifu, Japan.	tmiyake@gifu-u.ac.jp	-
Shozo Yoshida	114	Shozo.Yoshida	Gifu University School of Medicine Graduate School of Medicine, Emergency and Disaster Medicine, Gifu, Japan.	shozo@gifu-u.ac.jp	-
Shinji Ogura	114	S.Ogura	Gifu University School of Medicine Graduate School of Medicine, Emergency and Disaster Medicine, Gifu, Japan.	oguras@gifu-u.ac.jp	-
Shinji Abe	115	S.Abe	Department of Respiratory Medicine, Tokyo Medical University Hospital, Tokyo, Japan.	sabe@tokyo-med.ac.jp	0000-0003-0949-4601
Yuta Kono	115	Y.Kono	Department of Respiratory Medicine, Tokyo Medical University Hospital, Tokyo, Japan.	u-ta@tokyo-med.ac.jp	0000-0002-4098-496X
Yuki Togashi	115	Y.Togashi	Department of Respiratory Medicine, Tokyo Medical University Hospital, Tokyo, Japan.	togashiy@tokyo-med.ac.jp	-
Hiroyuki Takoi	115	H.Takoi	Department of Respiratory Medicine, Tokyo Medical University Hospital, Tokyo, Japan.	taco155485@hotmail.com	-
Ryota Kikuchi	115	R.Kikuchi	Department of Respiratory Medicine, Tokyo Medical University Hospital, Tokyo, Japan.	reo1129@tokyo-med.ac.jp	-
Shinichi Ogawa	116	Shinichi.Ogawa	JA Toride medical hospital, Toride, Japan.	shin199901598ogawa@hotmail.co.jp	-
Tomouki Ogata	116	T.Ogata	JA Toride medical hospital, Toride, Japan.	ogatatomoyuki@hotmail.co.jp	-
Shoichiro Ishihara	116	Shoichiro.Ishihara	JA Toride medical hospital, Toride, Japan.	show.ishihara@gmail.com	-
Arihiko Kanehiro	117	A.Kanehiro	Okayama Rosai Hospital, Okayama, Japan.	akanehir@md.okayama-u.ac.jp	0000-0003-0160-9662
-	118	-	Himeji St. Mary's Hospital, Himeji, Japan.	-	-
Shinji Ozaki	117	S.Ozaki	Okayama Rosai Hospital, Okayama, Japan.	ozaki@sepia.megaegg.ne.jp	-
Yasuko Fuchimoto	117	Y.Fuchimoto	Okayama Rosai Hospital, Okayama, Japan.	job.fuchiya@gmail.com	-
Sae Wada	117	S.Wada	Okayama Rosai Hospital, Okayama, Japan.	wadasae0210@gmail.com	-
Nobukazu Fujimoto	117	N.Fujimoto	Okayama Rosai Hospital, Okayama, Japan.	nobufujimot@gmail.com	0000-0002-4516-0433
Kei Nishiyama	119	Kei.Nishiyama	Emergency & Critical Care, Niigata University, Niigata, Japan.	officialkeinishi@gmail.com	0000-0003-3676-0135
Mariko Terashima	120	M.Terashima	Emergency & Critical Care Center, National Hospital Organization Kyoto Medical Center, Kyoto, Japan.	goiko@hotmail.com	-
Satoru Beppu	120	S.Beppu	Emergency & Critical Care Center, National Hospital Organization Kyoto Medical Center, Kyoto, Japan.	beppu.qq.icu@gmail.com	0000-0002-1434-5697
Kosuke Yoshida	120	K.Yoshida	Emergency & Critical Care Center, National Hospital Organization Kyoto Medical Center, Kyoto, Japan.	koyoshida1216@gmail.com	-
Osamu Narumoto	121	O.Narumoto	National Hospital Organization Tokyo Hospital Hospital, Kiyose, Japan.	narumoto-tky@umin.ac.jp	-
Hideaki Nagai	121	H.Nagai	National Hospital Organization Tokyo Hospital Hospital, Kiyose, Japan.	nagai.hideaki.gt@mail.hosp.go.jp	-
Nobuharu Ooshima	121	N.Ooshima	National Hospital Organization Tokyo Hospital Hospital, Kiyose, Japan.	ooshima.nobuharu.bp@mail.hosp.go.jp	-
Mitsuru Motegi	122	M.Motegi	Fujioka General Hospital, Fujioka, Japan.	m-motegi@fujioka-hosp.or.jp	-
Akira Umeda	123	A.Umeda	Department of General Medicine, School of Medicine, International University of Health and Welfare Shioya Hospital, Ohtawara, Japan.	umeda@iuhw.ac.jp	0000-0003-3115-9842
Kazuya Miyagawa	124	K.Miyagawa	Department of Pharmacology, School of Pharmacy, International University of Health and Welfare Shioya Hospital, Ohtawara, Japan.	miyagawa@iuhw.ac.jp	0000-0002-7633-5427
Hisato Shimada	125	H.Shimada	Department of Respiratory Medicine, International University of Health and Welfare Shioya Hospital, Ohtawara, Japan.	shimato35@gmail.com	-
Mayu Endo	126	M.Endo	Department of Clinical Laboratory, International University of Health and Welfare Shioya Hospital, Ohtawara, Japan.	ma.en0111do@gmail.com	-
Yoshiyuki Ohira	123	Y.Ohira	Department of General Medicine, School of Medicine, International University of Health and Welfare Shioya Hospital, Ohtawara, Japan.	y-ohira@kc4.so-net.ne.jp	0000-0002-2606-3611
Masafumi Watanabe	127	M.Watanabe	Department of Cardiology, Pulmonology, and Nephrology, Yamagata University Faculty of Medicine, Yamagata, Japan.	m-watanabe@med.id.yamagata-u.ac.jp	0000-0002-8672-7483
Sumito Inoue	127	S.Inoue	Department of Cardiology, Pulmonology, and Nephrology, Yamagata University Faculty of Medicine, Yamagata, Japan.	sinoue@med.id.yamagata-u.ac.jp	0000-0002-1817-9761
Akira Igarashi	127	A.Igarashi	Department of Cardiology, Pulmonology, and Nephrology, Yamagata University Faculty of Medicine, Yamagata, Japan.	akigaras@med.id.yamagata-u.ac.jp	-
Masamichi Sato	127	M.Sato	Department of Cardiology, Pulmonology, and Nephrology, Yamagata University Faculty of Medicine, Yamagata, Japan.	m-satoh@med.id.yamagata-u.ac.jp	-
Hironori Sagara	128	H.Sagara	Division of Respiratory Medicine and Allergology, Department of Medicine, School of Medicine, Showa University, Tokyo, Japan.	sagarah@med.showa-u.ac.jp	0000-0003-2376-1606
Akihiko Tanaka	128	A.Tanaka	Division of Respiratory Medicine and Allergology, Department of Medicine, School of Medicine, Showa University, Tokyo, Japan.	tanakaa@med.showa-u.ac.jp	0000-0003-3771-486X
Shin Ohta	128	S.Ohta	Division of Respiratory Medicine and Allergology, Department of Medicine, School of Medicine, Showa University, Tokyo, Japan.	shinohta@med.showa-u.ac.jp	0000-0001-8744-6096
Tomoyuki Kimura	128	T.Kimura	Division of Respiratory Medicine and Allergology, Department of Medicine, School of Medicine, Showa University, Tokyo, Japan.	psofriendtomo@hotmail.com	-
Yoko Shibata	129	Y.Shibata	Department of Pulmonary Medicine, Fukushima Medical University, Fukushima, Japan.	shibatay@fmu.ac.jp	0000-0003-1794-0026
Yoshinori Tanino	129	Y.Tanino	Department of Pulmonary Medicine, Fukushima Medical University, Fukushima, Japan.	ytanino@fmu.ac.jp	0000-0003-2384-601X
Takefumi Nikaido	129	T.Nikaido	Department of Pulmonary Medicine, Fukushima Medical University, Fukushima, Japan.	taken@fmu.ac.jp	-
Hiroyuki Minemura	129	H.Minemura	Department of Pulmonary Medicine, Fukushima Medical University, Fukushima, Japan.	hiromine@fmu.ac.jp	0000-0001-8710-1960
Yuki Sato	129	Yuki.Sato	Department of Pulmonary Medicine, Fukushima Medical University, Fukushima, Japan.	yukisato@fmu.ac.jp	0000-0002-8986-8388
Yuichiro Yamada	130	Y.Yamada	Kansai Electric Power Hospital, Osaka, Japan.	yyamada-dm@umin.ac.jp	0000-0003-1623-0815
Takuya Hashino	130	T.Hashino	Kansai Electric Power Hospital, Osaka, Japan.	hashino.takuya@e4.kepco.co.jp	-
Masato Shinoki	130	M.Shinoki	Kansai Electric Power Hospital, Osaka, Japan.	shinoki.masato@a4.kepco.co.jp	-
Hajime Iwagoe	131	H.Iwagoe	Division of Infectious Diseases, Kumamoto City Hospital, Kumamoto, Japan.	hiwagoe2018@yahoo.co.jp	-
Hiroshi Takahashi	132	Hiroshi.Takahashi	Department of Respiratory Medicine, Kumamoto City Hospital, Kumamoto, Japan.	sakatower@gmail.com	-
Kazuhiko Fujii	132	K.Fujii	Department of Respiratory Medicine, Kumamoto City Hospital, Kumamoto, Japan.	k-fujii@kumamoto-u.ac.jp	-
Hiroto Kishi	132	H.Kishi	Department of Respiratory Medicine, Kumamoto City Hospital, Kumamoto, Japan.	h-kishi@lagoon.ocn.ne.jp	-
Masayuki Kanai	133	Masayuki.Kanai	Department of Emergency and Critical Care Medicine, Tokyo Metropolitan Police Hospital, Tokyo, Japan.	mkanai@mvh.biglobe.ne.jp	-
Tomonori Imamura	133	T.Imamura	Department of Emergency and Critical Care Medicine, Tokyo Metropolitan Police Hospital, Tokyo, Japan.	timamura76@yahoo.co.jp	-
Tatsuya Yamashita	133	T.Yamashita	Department of Emergency and Critical Care Medicine, Tokyo Metropolitan Police Hospital, Tokyo, Japan.	y.tatsuya1984@gmail.com	-
Masakiyo Yatomi	134	M.Yatomi	Department of Respiratory Medicine, Gunma University Graduate School of Medicine, Maebashi, Japan.	m09702007@gunma-u.ac.jp	-
Toshitaka Maeno	134	T.Maeno	Department of Respiratory Medicine, Gunma University Graduate School of Medicine, Maebashi, Japan.	mutoyu03@gunma-u.ac.jp	-
Shinichi Hayashi	135	S.Hayashi	National hospital organization Saitama Hospital, Wako, Japan.	shayashi@pf7.so-net.ne.jp	-
Mai Takahashi	135	Mai.Takahashi	National hospital organization Saitama Hospital, Wako, Japan.	takahashi.mai@nihon-u.ac.jp	-
Mizuki Kuramochi	135	M.Kuramochi	National hospital organization Saitama Hospital, Wako, Japan.	kuramochi.mizuki.cw@mail.hosp.go.jp	-
Isamu Kamimaki	135	I.Kamimaki	National hospital organization Saitama Hospital, Wako, Japan.	kamimaki.isamu.bv@mail.hosp.go.jp	-
Yoshiteru Tominaga	135	Y.Tominaga	National hospital organization Saitama Hospital, Wako, Japan.	tominaga.yoshiteru.sv@mail.hosp.go.jp	-
Tomoo Ishii	136	T.Ishii	Tokyo Medical University Ibaraki Medical Center, Inashiki, Japan.	ishitom@tokyo-med.ac.jp	0000-0002-7217-7791
Mitsuyoshi Utsugi	137	M.Utsugi	Department of Internal Medicine, Kiryu Kosei General Hospital, Kiryu, Japan.	mutsugi@gaea.ocn.ne.jp	-
Akihiro Ono	137	A.Ono	Department of Internal Medicine, Kiryu Kosei General Hospital, Kiryu, Japan.	2012arrowsz@gmail.com	-
Toru Tanaka	138	T.Tanaka	Department of Pulmonary Medicine and Oncology, Graduate School of Medicine, Nippon Medical School, Tokyo, Japan	toru10302000@nms.ac.jp	-
Takeru Kashiwada	138	T.Kashiwada	Department of Pulmonary Medicine and Oncology, Graduate School of Medicine, Nippon Medical School, Tokyo, Japan	s9024@nms.ac.jp	-
Kazue Fujita	138	K.Fujita	Department of Pulmonary Medicine and Oncology, Graduate School of Medicine, Nippon Medical School, Tokyo, Japan	zufujita@nms.ac.jp	-
Yoshinobu Saito	138	Y.Saito	Department of Pulmonary Medicine and Oncology, Graduate School of Medicine, Nippon Medical School, Tokyo, Japan	yo-saito@nms.ac.jp	-
Masahiro Seike	138	M.Seike	Department of Pulmonary Medicine and Oncology, Graduate School of Medicine, Nippon Medical School, Tokyo, Japan	mseike@nms.ac.jp	-
Hiroko Watanabe	139	H.Watanabe	Division of Respiratory Medicine, Tsukuba Kinen General Hospital, Tsukuba, Japan.	hiroko.w.76@gmail.com	-
Hiroto Matsuse	140	H.Matsuse	Division of Respiratory Medicine, Department of Internal Medicine, Toho University Ohashi Medical Center, Tokyo, Japan.	hiroto.matsuse@med.toho-u.ac.jp	0000-0003-0242-5005
Norio Kodaka	140	N.Kodaka	Division of Respiratory Medicine, Department of Internal Medicine, Toho University Ohashi Medical Center, Tokyo, Japan.	notio.kodaka@med.toho-u.ac.jo	0000-0003-1833-6832
Chihiro Nakano	140	C.Nakano	Division of Respiratory Medicine, Department of Internal Medicine, Toho University Ohashi Medical Center, Tokyo, Japan.	chihiro.nakano@med.toho-u.ac.jp	0000-0001-6565-3289
Takeshi Oshio	140	T.Oshio	Division of Respiratory Medicine, Department of Internal Medicine, Toho University Ohashi Medical Center, Tokyo, Japan.	takeshi.oshio@med.toho-u.ac.jp	0000-0002-2501-7779
Takatomo Hirouchi	140	T.Hirouchi	Division of Respiratory Medicine, Department of Internal Medicine, Toho University Ohashi Medical Center, Tokyo, Japan.	takatomo.hirouchi@med.toho-u.ac.jp	-
Shohei Makino	141	S.Makino	Division of Anesthesiology, Department of Surgery Related, Kobe University Graduate School of Medicine, Kobe, Japan.	timasuke555@yahoo.co.jp	-
Moritoki Egi	141	M.Egi	Division of Anesthesiology, Department of Surgery Related, Kobe University Graduate School of Medicine, Kobe, Japan.	moriori@tg8.so-net.ne.jp	-
Yosuke Omae	142	Y.Omae	Genome Medical Science Project (Toyama), National Center for Global Health and Medicine, Tokyo, Japan.	yomae@ri.ncgm.go.jp	0000-0001-9978-4869
Yasuhito Nannya	8	Y.Nannya	Department of Pathology and Tumor Biology, Kyoto University, Kyoto, Japan.	ynanya-tky@umin.ac.jp	0000-0002-6526-0992
Takafumi Ueno	143	T.Ueno	Department of Biomolecular Engineering, Graduate School of Tokyo Institute of Technology, Tokyo, Japan.	tueno@bio.titech.ac.jp	-
Tomomi Takano	144	T.Takano	Laboratory of Veterinary Infectious Disease, School of Veterinary Medicine, Kitasato University, Aomori, Japan.	takanot@vmas.kitasato-u.ac.jp	-
Kazuhiko Katayama	145	K.Katayama	Laboratory of Viral Infection, Department of Infection Control and Immunology, Ōmura Satoshi Memorial Institute & Graduate School of Infection Control Sciences, Kitasato University, Tokyo, Japan.	katayama@lisci.kitasato-u.ac.jp	0000-0002-7692-1151
Masumi Ai	146	M.Ai	Department of Insured Medical Care Management, Tokyo Medical and Dental University Hospital of Medicine, Tokyo, Japan.	ai.vasc@tmd.ac.jp	-
Atsushi Kumanogoh	3	A.Kumanogoh	Department of Respiratory Medicine and Clinical Immunology, Osaka University Graduate School of Medicine, Suita, Japan.	kumanogo@imed3.med.osaka-u.ac.jp	-
-	13	-	Department of Immunopathology, Immunology Frontier Research Center (WPI-IFReC), Osaka University, Suita, Japan.	-	-
-	6	-	Integrated Frontier Research for Medical Science Division, Institute for Open and Transdisciplinary Research Initiatives, Osaka University, Suita, Japan.	-	-
-	147	-	Center for Infectious Disease Education and Research (CiDER), Osaka University, Suita, Japan.	-	-
Toshiro Sato	148	Toshiro.Sato	Department of Organoid Medicine, Keio University School of Medicine, Tokyo, Japan.	t.sato@a7.keio.jp	-
Naoki Hasegawa	4	N.Hasegawa	Department of Infectious Diseases, Keio University School of Medicine, Tokyo, Japan.	n-hasegawa@z8.keio.jp	-
Katsushi Tokunaga	142	K.Tokunaga	Genome Medical Science Project (Toyama), National Center for Global Health and Medicine, Tokyo, Japan.	katokunaga@ri.ncgm.go.jp	0000-0001-5501-0503
Makoto Ishii	7	M.Ishii	Division of Pulmonary Medicine, Department of Medicine, Keio University School of Medicine, Tokyo, Japan	ishii@keio.jp	0000-0003-4396-1664
Ryuji Koike	149	R.Koike	Medical Innovation Promotion Center, Tokyo Medical and Dental University, Tokyo, Japan.	koike.rheu@tmd.ac.jp	0000-0001-5647-8159
Yuko Kitagawa	150	Yuko.Kitagawa	Department of Surgery, Keio University School of Medicine, Tokyo, Japan.	kitagawa.a3@keio.jp	-
Akinori Kimura	151	A.Kimura	Institute of Research, Tokyo Medical and Dental University, Tokyo, Japan.	akitis@mri.tmd.ac.jp	0000-0002-4933-2132
Seiya Imoto	9	S.Imoto	Division of Health Medical Intelligence, Human Genome Center, the Institute of Medical Science, the University of Tokyo, Tokyo, Japan.	imoto@ims.u-tokyo.ac.jp	0000-0002-2989-308X
Satoru Miyano	5	S.Miyano	M&D Data Science Center, Tokyo Medical and Dental University, Tokyo, Japan.	miyano@hgc.jp	0000-0002-1753-6616
Seishi Ogawa	8	Seishi.Ogawa	Department of Pathology and Tumor Biology, Kyoto University, Kyoto, Japan.	sogawa-tky@umin.ac.jp	0000-0002-7778-5374
-	152	-	Institute for the Advanced Study of Human Biology (WPI-ASHBi), Kyoto University, Kyoto, Japan.	-	-
-	153	-	Department of Medicine, Center for Hematology and Regenerative Medicine, Karolinska Institute, Stockholm, Sweden.	-	-
Takanori Kanai	23	T.Kanai	Division of Gastroenterology and Hepatology, Department of Medicine, Keio University School of Medicine, Tokyo, Japan.	takagast@z2.keio.jp	0000-0002-1466-4532
-	154	-	AMED-CREST, Japan Agency for Medical Research and Development, Tokyo, Japan.
Koichi Fukunaga	7	K.Fukunaga	Division of Pulmonary Medicine, Department of Medicine, Keio University School of Medicine, Tokyo, Japan	kfukunaga@keio.jp	0000-0001-7460-1990
Yukinori Okada	1	Y.Okada	Department of Statistical Genetics, Osaka University Graduate School of Medicine, Suita, Japan.	yokada@sg.med.osaka-u.ac.jp	0000-0002-0311-8472
-	6	-	Integrated Frontier Research for Medical Science Division, Institute for Open and Transdisciplinary Research Initiatives, Osaka University, Suita, Japan.	-	-
-	2	-	Laboratory of Statistical Immunology, Immunology Frontier Research Center (WPI-IFReC), Osaka University, Suita, Japan.	-	-
-	147	-	Center for Infectious Disease Education and Research (CiDER), Osaka University, Suita, Japan.	-	-
-	155	-	Laboratory for Systems Genetics, RIKEN Center for Integrative Medical Sciences, Yokohama, Japan.	-	-
-	156	-	Department of Genome Informatics, Graduate School of Medicine, the University of Tokyo, Tokyo, Japan.	-	-

## Sheet: Affiliations
Affiliation	No.
Department of Statistical Genetics, Osaka University Graduate School of Medicine, Suita, Japan.	1
Laboratory of Statistical Immunology, Immunology Frontier Research Center (WPI-IFReC), Osaka University, Suita, Japan.	2
Department of Respiratory Medicine and Clinical Immunology, Osaka University Graduate School of Medicine, Suita, Japan.	3
Department of Infectious Diseases, Keio University School of Medicine, Tokyo, Japan.	4
M&D Data Science Center, Tokyo Medical and Dental University, Tokyo, Japan.	5
Integrated Frontier Research for Medical Science Division, Institute for Open and Transdisciplinary Research Initiatives, Osaka University, Suita, Japan.	6
Division of Pulmonary Medicine, Department of Medicine, Keio University School of Medicine, Tokyo, Japan	7
Department of Pathology and Tumor Biology, Kyoto University, Kyoto, Japan.	8
Division of Health Medical Intelligence, Human Genome Center, the Institute of Medical Science, the University of Tokyo, Tokyo, Japan.	9
Department of Biomedical Informatics, Harvard Medical School, Boston, MA, USA	10
Department of Otorhinolaryngology-Head and Neck Surgery, Osaka University Graduate School of Medicine, Suita, Japan.	11
Department of Pediatrics, Osaka University Graduate School of Medicine, Suita, Japan.	12
Department of Immunopathology, Immunology Frontier Research Center (WPI-IFReC), Osaka University, Suita, Japan.	13
Department of Respiratory Medicine, Juntendo University Faculty of Medicine and Graduate School of Medicine, Tokyo, Japan.	14
Department of General Medicine, Juntendo University Faculty of Medicine and Graduate School of Medicine, Tokyo, Japan.	15
Department of Emergency and Disaster Medicine, Juntendo University Faculty of Medicine and Graduate School of Medicine, Tokyo, Japan.	16
Department of Cardiovascular Biology and Medicine, Juntendo University Faculty of Medicine and Graduate School of Medicine, Tokyo, Japan.	17
Department of Internal Medicine and Rheumatology, Juntendo University Faculty of Medicine and Graduate School of Medicine, Tokyo, Japan.	18
Atopy (Allergy) Research Center, Juntendo University Graduate School of Medicine, Tokyo, Japan.	19
Department of Emergency and Critical Care Medicine, Keio University School of Medicine, Tokyo, Japan	20
Department of Anesthesiology, Keio University School of Medicine, Tokyo, Japan.	21
Department of Laboratory Medicine, Keio University School of Medicine, Tokyo, Japan	22
Division of Gastroenterology and Hepatology, Department of Medicine, Keio University School of Medicine, Tokyo, Japan.	23
Keio University Health Center, Tokyo, Japan.	24
Department of Respiratory Medicine, Saitama Cardiovascular and Respiratory Center, Kumagaya, Japan.	25
JCHO (Japan Community Health care Organization) Saitama Medical Center, Internal Medicine, Saitama, Japan.	26
Department of Respiratory Medicine, Tokyo Women's Medical University, Tokyo, Japan.	27
Department of General Medicine, Tokyo Women's Medical University, Tokyo, Japan.	28
Clinical Research Center, Tokyo Medical and Dental University Hospital of Medicine, Tokyo, Japan.	29
Department of Medical Informatics, Tokyo Medical and Dental University Hospital of Medicine, Tokyo, Japan.	30
Respiratory Medicine, Tokyo Medical and Dental University, Tokyo, Japan.	31
Clinical Laboratory, Tokyo Medical and Dental University Hospital of Medicine, Tokyo, Japan.	32
Kawasaki Municipal Ida Hospital, Department of Internal Medicine, Kawasaki, Japan.	33
Department of Respiratory Medicine, Osaka Saiseikai Nakatsu Hospital, Osaka, Japan.	34
Department of Infection Control, Osaka Saiseikai Nakatsu Hospital, Osaka, Japan.	35
Department of Infectious Diseases, Tosei General Hospital, Seto, Japan.	36
Department of Respiratory, Allergic Diseases Internal Medicine, Tosei General Hospital, Seto, Japan.	37
Department of Emergency and Critical Care Medicine, Kansai Medical University General Medical Center, Moriguchi, Japan.	38
Japan Anti-Tuberculosis Association (JATA) Fukujuji Hospital, Kiyose, Japan.	39
Department of Pulmonary Medicine, Saitama City Hospital, Saitama, Japan.	40
Department of Infectious Diseases, Saitama City Hospital, Saitama, Japan.	41
Department of General Thoracic Surgery, Saitama City Hospital, Saitama, Japan.	42
Department of Pulmonary Medicine, Eiju General Hospital, Tokyo, Japan.	43
Division of Infection Control, Eiju General Hospital, Tokyo, Japan.	44
Department of Hematology, Eiju General Hospital, Tokyo, Japan.	45
Saiseikai Utsunomiya Hospital, Utsunomiya, Japan.	46
Department of Respiratory Medicine, Tohoku University Graduate School of Medicine, Sendai, Japan	47
Department of Infectious Diseases, Tohoku University Graduate School of Medicine, Sendai, Japan	48
Department of Respiratory Medicine, Kitasato University Kitasato Institute Hospital, Tokyo, Japan.	49
Division of Infection Control and Prevention, Osaka University Hospital, Suita, Japan.	50
Department of Biomedical Ethics and Public Policy, Osaka University Graduate School of Medicine, Suita, Japan.	51
Tachikawa Hospital, Tachikawa, Japan.	52
Department of Emergency and Critical Care Medicine, Tokyo Women's Medical University Medical Center East, Tokyo, Japan.	53
Department of Medicine, Tokyo Women's Medical University Medical Center East, Tokyo, Japan.	54
Department of Pediatrics, Tokyo Women's Medical University Medical Center East, Tokyo, Japan.	55
Internal Medicine, Sano Kosei General Hospital, Sano, Japan.	56
Japan Community Health care Organization Kanazawa Hospital, Kanazawa, Japan.	57
Department of Respiratory Medicine, Saiseikai Yokohamashi Nanbu Hospital, Yokohama, Japan.	58
Department of Clinical Laboratory, Saiseikai Yokohamashi Nanbu Hospital, Yokohama, Japan.	59
Internal Medicine, Internal Medicine Center, Showa University Koto Toyosu Hospital, Tokyo, Japan.	60
Department of Respiratory Medicine, Japan Organization of Occupational Health and Safety, Kanto Rosai Hospital, Kawasaki, Japan.	61
Department of General Internal Medicine, Japan Organization of Occupational Health and Safety, Kanto Rosai Hospital, Kawasaki, Japan.	62
Ishikawa Prefectural Central Hospital, Kanazawa, Japan.	63
Kanagawa Cardiovascular and Respiratory Center, Yokohama, Japan.	64
Department of Respiratory Medicine, National Hospital Organization Tokyo Medical Center, Tokyo, Japan.	65
Department of Allergy, National Hospital Organization Tokyo Medical Center, Tokyo, Japan.	66
Department of General Internal Medicine and Infectious Diseases, National Hospital Organization Tokyo Medical Center, Tokyo, Japan.	67
Department of Respiratory Medicine, Toyohashi Municipal Hospital, Toyohashi, Japan.	68
Keiyu Hospital, Yokohama, Japan.	69
KKR Sapporo Medical Center, Department of respiratory medicine, Sapporo, Japan.	70
Division of General Internal Medicine, Department of Internal Medicine, St. Marianna University School of Medicine, Kawasaki, Japan.	71
Department of Emergency and Critical Care Medicine, St.Marianna University School of Medicine, Kawasaki, Japan.	72
Japanese Red Cross Medical Center, Tokyo, Japan.	73
Matsumoto City Hospital, Matsumoto, Japan.	74
Department of Emergency and Critical Care Medicine, Faculty of Medicine, Fukuoka University, Fukuoka, Japan.	75
Department of Infection Control, Fukuoka University Hospital, Fukuoka, Japan.	76
Department of Rheumatology, National Hospital Organization Hokkaido Medical Center, Sapporo, Japan.	77
Department of Respiratory Medicine, National Hospital Organization Hokkaido Medical Center, Sapporo, Japan.	78
Department of Emergency and Critical Care Medicine, National Hospital Organization Hokkaido Medical Center, Sapporo, Japan.	79
NHO Kanazawa Medical Center, Kanazawa, Japan.	80
Nihon University School of Medicine, Department of Internal Medicine, Division of Respiratory Medicine, Tokyo, Japan.	81
Musashino Red Cross Hospital, Musashino, Japan.	82
Division of Respiratory Medicine, Social Welfare Organization Saiseikai Imperial Gift Foundation, Inc., Saiseikai Kumamoto Hospital, Kumamoto, Japan.	83
Department of Respiratory Medicine, Nagoya University Graduate School of Medicine, Nagoya, Japan.	84
Fukuoka Tokushukai Hospital, Department of Internal Medicine, Kasuga, Japan.	85
Fukuoka Tokushukai Hospital, Respiratory Medicine, Kasuga, Japan.	86
Department of Endocrinology, Hematology and Gerontology, Chiba University Graduate School of Medicine, Chiba, Japan.	87
Department of Emergency and Critical Care Medicine, Chiba University Graduate School of Medicine, Chiba, Japan.	88
National Hospital Organization Kumamoto Medical Center, Kumamoto, Japan.	89
Division of Infectious Diseases and Respiratory Medicine, Department of Internal Medicine, National Defense Medical College, Tokorozawa, Japan.	90
Sapporo City General Hospital, Sapporo, Japan.	91
Department of Internal Medicine, Tokyo Saiseikai Central Hospital, Tokyo, Japan.	92
Department of Pulmonary Medicine, Tokyo Saiseikai Central Hospital, Tokyo, Japan.	93
National Hospital Organization Kanagawa Hospital, Kanagawa, Japan.	94
Department of Respiratory Medicine, Fujisawa City Hospital, Fujisawa, Japan.	95
Uji-Tokushukai Medical Center, Uji, Japan.	96
Department of Infectious Disease and Clinical Research Institute, National Hospital Organization Kyushu Medical Center, Fukuoka Japan.	97
Department of Respirology, National Hospital Organization Kyushu Medical Center, Fukuoka, Japan.	98
Division of Respirology, Rheumatology, and Neurology, Department of Internal Medicine, Kurume University School of Medicine, Kurume, Japan.	99
Department of Infectious Disease, National Hospital Organization Kyushu Medical Center, Fukuoka Japan.	100
Ome Municipal General Hospital, Ome, Japan.	101
Research Institute for Diseases of the Chest, Graduate School of Medical Sciences, Kyushu University, Fukuoka, Japan.	102
Department of Medicine and Biosystemic Science, Kyushu University Graduate School of Medical Sciences, Fukuoka, Japan.	103
Daini Osaka Police Hospital, Osaka, Japan.	104
Department of Emergency and Critical Care Medicine, Faculty of Medicine, University of Tsukuba, Tsukuba, Japan.	105
Department of Hematology, Faculty of Medicine, University of Tsukuba, Tsukuba, Japan.	106
Department of Nephrology, Faculty of Medicine, University of Tsukuba, Tsukuba, Japan.	107
Department of Cardiovascular Surgery, Faculty of Medicine, University of Tsukuba, Tsukuba, Japan.	108
Division of Pulmonary Medicine, Department of Medicine, Tokai University School of Medicine, Isehara, Japan.	109
Department of Anesthesiology and Intensive Care Medicine, Kyoto Prefectural University of Medicine, Kyoto, Japan.	110
Department of Infection Control and Laboratory Medicine, Kyoto Prefectural University of Medicine, Kyoto, Japan.	111
Department of Respiratory Internal Medicine, St Marianna University School of Medicine, Yokohama-City Seibu Hospital, Yokohama, Japan.	112
KINSHUKAI Hanwa The Second Hospital, Osaka, Japan.	113
Gifu University School of Medicine Graduate School of Medicine, Emergency and Disaster Medicine, Gifu, Japan.	114
Department of Respiratory Medicine, Tokyo Medical University Hospital, Tokyo, Japan.	115
JA Toride medical hospital, Toride, Japan.	116
Okayama Rosai Hospital, Okayama, Japan.	117
Himeji St. Mary's Hospital, Himeji, Japan.	118
Emergency & Critical Care, Niigata University, Niigata, Japan.	119
Emergency & Critical Care Center, National Hospital Organization Kyoto Medical Center, Kyoto, Japan.	120
National Hospital Organization Tokyo Hospital Hospital, Kiyose, Japan.	121
Fujioka General Hospital, Fujioka, Japan.	122
Department of General Medicine, School of Medicine, International University of Health and Welfare Shioya Hospital, Ohtawara, Japan.	123
Department of Pharmacology, School of Pharmacy, International University of Health and Welfare Shioya Hospital, Ohtawara, Japan.	124
Department of Respiratory Medicine, International University of Health and Welfare Shioya Hospital, Ohtawara, Japan.	125
Department of Clinical Laboratory, International University of Health and Welfare Shioya Hospital, Ohtawara, Japan.	126
Department of Cardiology, Pulmonology, and Nephrology, Yamagata University Faculty of Medicine, Yamagata, Japan.	127
Division of Respiratory Medicine and Allergology, Department of Medicine, School of Medicine, Showa University, Tokyo, Japan.	128
Department of Pulmonary Medicine, Fukushima Medical University, Fukushima, Japan.	129
Kansai Electric Power Hospital, Osaka, Japan.	130
Division of Infectious Diseases, Kumamoto City Hospital, Kumamoto, Japan.	131
Department of Respiratory Medicine, Kumamoto City Hospital, Kumamoto, Japan.	132
Department of Emergency and Critical Care Medicine, Tokyo Metropolitan Police Hospital, Tokyo, Japan.	133
Department of Respiratory Medicine, Gunma University Graduate School of Medicine, Maebashi, Japan.	134
National hospital organization Saitama Hospital, Wako, Japan.	135
Tokyo Medical University Ibaraki Medical Center, Inashiki, Japan.	136
Department of Internal Medicine, Kiryu Kosei General Hospital, Kiryu, Japan.	137
Department of Pulmonary Medicine and Oncology, Graduate School of Medicine, Nippon Medical School, Tokyo, Japan	138
Division of Respiratory Medicine, Tsukuba Kinen General Hospital, Tsukuba, Japan.	139
Division of Respiratory Medicine, Department of Internal Medicine, Toho University Ohashi Medical Center, Tokyo, Japan.	140
Division of Anesthesiology, Department of Surgery Related, Kobe University Graduate School of Medicine, Kobe, Japan.	141
Genome Medical Science Project (Toyama), National Center for Global Health and Medicine, Tokyo, Japan.	142
Department of Biomolecular Engineering, Graduate School of Tokyo Institute of Technology, Tokyo, Japan.	143
Laboratory of Veterinary Infectious Disease, School of Veterinary Medicine, Kitasato University, Aomori, Japan.	144
Laboratory of Viral Infection, Department of Infection Control and Immunology, Ōmura Satoshi Memorial Institute & Graduate School of Infection Control Sciences, Kitasato University, Tokyo, Japan.	145
Department of Insured Medical Care Management, Tokyo Medical and Dental University Hospital of Medicine, Tokyo, Japan.	146
Center for Infectious Disease Education and Research (CiDER), Osaka University, Suita, Japan.	147
Department of Organoid Medicine, Keio University School of Medicine, Tokyo, Japan.	148
Medical Innovation Promotion Center, Tokyo Medical and Dental University, Tokyo, Japan.	149
Department of Surgery, Keio University School of Medicine, Tokyo, Japan.	150
Institute of Research, Tokyo Medical and Dental University, Tokyo, Japan.	151
Institute for the Advanced Study of Human Biology (WPI-ASHBi), Kyoto University, Kyoto, Japan.	152
Department of Medicine, Center for Hematology and Regenerative Medicine, Karolinska Institute, Stockholm, Sweden.	153
AMED-CREST, Japan Agency for Medical Research and Development, Tokyo, Japan.	154
Laboratory for Systems Genetics, RIKEN Center for Integrative Medical Sciences, Yokohama, Japan.	155
Department of Genome Informatics, Graduate School of Medicine, the University of Tokyo, Tokyo, Japan.	156
